# Supplementary material for: Historical Datasets Support Genomic Selection Models for the Prediction of Cotton Fiber Quality Phenotypes Across Multiple Environments
Source: G3 (Bethesda). 2018 Mar 20;8(5):1721–32. doi: 10.1534/g3.118.200140 (PMC5940163; doi:10.1534/g3.118.200140)
Supplement: Supplementary file 1 [file 1721FileS1.xlsx]

## Sheet: Sheet1
MarkerID	1	2	3	4	5	6	7	8	9	10	11	12	13	14	15	16	17	18	19	20	21	22	23	24	25	26	27	28	29	30	31	32	33	34	35	36	37	38	39	40	41	42	43	44	45	46	47	48	49
snp1	2	2	2	2	0	2	0	0	0	2	2	2	2	0	2	2	2	2	2	2	2	2	2	2	2	2	2	0	2	0	2	2	2	2	2	2	2	2	2	0	2	2	2	2	0	0	2	0	0
snp2	2	2	0	0	0	0	0	0	0	2	0	0	0	0	0	0	0	0	0	0	0	0	0	0	0	0	0	0	0	0	0	0	0	0	0	0	0	0	0	0	2	0	0	0	0	0	0	0	2
snp3	2	2	2	2	2	2	2	2	2	2	2	0	2	2	2	2	2	2	2	2	2	2	2	2	2	2	2	2	2	2	2	2	2	2	2	2	2	2	2	2	2	2	0	2	0	2	2	2	2
snp4	0	0	0	0	0	0	2	0	0	0	0	0	0	0	0	0	0	0	0	0	0	0	0	0	0	0	0	0	2	2	0	0	0	0	0	0	0	0	0	0	0	0	0	0	0	0	0	0	0
snp5	2	0	0	0	0	0	2	2	2	0	2	2	2	2	2	2	0	0	2	2	2	2	2	2	2	2	2	2	2	2	2	2	2	2	2	2	2	2	2	2	2	2	2	0	2	2	2	0	2
snp6	0	2	0	0	0	2	0	0	0	2	0	0	0	0	0	0	2	2	0	0	0	0	0	0	0	0	0	0	0	0	0	0	0	0	0	0	0	0	2	0	0	0	0	0	2	0	0	0	2
snp7	2	2	0	0	2	2	0	0	2	2	2	2	2	2	2	2	2	2	2	2	0	2	0	2	2	0	2	2	0	2	0	0	2	2	2	2	2	0	2	2	2	2	2	2	2	2	2	2	2
snp8	0	0	2	2	0	2	2	2	2	2	2	0	2	2	2	2	2	2	2	2	2	2	0	2	2	0	2	2	2	2	0	0	0	0	0	0	0	0	0	0	2	2	0	2	2	2	2	2	2
snp9	2	0	0	0	2	0	0	0	0	0	0	0	0	0	2	0	0	0	0	0	0	0	0	0	0	0	0	0	0	0	0	0	0	0	0	0	0	0	0	0	0	0	0	0	0	0	2	0	0
snp10	0	0	0	0	0	0	0	0	0	0	2	0	0	0	0	0	0	0	0	2	2	0	0	0	0	0	0	0	0	0	0	0	0	0	0	0	0	0	0	0	0	0	0	0	0	0	0	0	0
snp11	2	2	2	2	2	2	2	0	0	2	2	2	2	2	2	0	2	2	2	2	2	2	2	2	2	2	0	2	2	0	2	2	0	0	0	0	2	2	2	2	2	2	2	2	2	2	0	0	0
snp12	0	2	0	0	2	0	0	0	0	0	2	0	2	2	2	0	0	2	2	2	2	2	2	1	2	2	2	0	2	0	0	0	2	2	2	2	0	0	0	2	0	0	0	0	0	0	0	0	0
snp13	2	0	2	2	0	2	2	2	2	2	0	2	0	0	0	2	2	0	0	0	0	0	0	1	0	0	0	2	0	2	2	2	0	0	0	0	2	2	2	0	2	2	2	2	2	2	2	2	2
snp14	2	2	2	2	0	2	2	2	0	2	0	2	0	0	2	2	2	2	2	2	2	2	2	2	2	2	2	1	2	2	2	2	2	2	2	2	2	2	0	0	0	0	2	0	0	0	0	0	2
snp15	2	2	2	2	2	2	2	2	2	2	2	2	2	2	2	2	2	2	2	2	2	2	2	2	2	2	2	2	2	2	2	2	2	2	2	2	2	2	2	2	2	2	2	2	2	2	2	2	2
snp16	0	0	0	2	0	0	0	2	0	0	0	0	0	0	0	0	0	2	0	0	0	0	0	0	0	0	0	0	0	0	0	0	0	0	0	0	0	0	0	0	0	0	0	0	2	0	0	0	0
snp17	0	0	0	0	0	2	0	0	0	0	2	0	0	0	0	0	0	0	2	0	0	2	0	0	0	2	0	0	0	0	0	0	0	0	0	0	0	0	0	0	0	0	0	0	0	0	0	0	0
snp18	2	2	2	2	2	2	0	2	2	2	2	2	2	2	2	2	2	2	2	2	2	2	2	2	2	2	2	2	0	0	2	2	2	2	2	2	2	2	2	2	2	2	2	2	2	2	2	2	2
snp19	2	2	0	2	0	0	2	2	2	2	0	2	0	0	0	2	0	2	2	0	0	2	0	1	2	0	2	0	0	2	0	0	2	2	2	0	2	0	0	0	0	0	2	0	2	0	0	2	2
snp20	2	2	2	2	2	2	2	0	0	2	2	2	2	0	2	2	2	0	2	2	2	2	2	1	2	2	2	0	0	0	0	0	0	0	0	0	0	0	0	0	0	0	2	2	0	2	2	2	0
snp21	0	0	0	0	0	0	0	0	2	0	0	0	2	2	0	0	0	0	0	0	0	0	0	0	0	0	0	0	0	0	2	2	0	0	0	0	0	2	0	0	0	0	0	2	2	2	2	0	0
snp22	2	2	2	2	2	2	2	2	0	2	2	2	2	2	2	2	2	2	2	2	2	2	2	2	2	2	2	2	2	2	2	2	0	0	2	2	2	2	2	2	2	2	2	2	2	2	2	2	2
snp23	2	2	2	2	2	2	2	2	0	2	2	2	2	2	2	2	2	2	2	2	2	2	2	2	2	2	2	2	2	2	2	2	0	0	2	2	2	2	2	2	2	2	2	2	2	2	2	2	2
snp24	2	2	2	2	2	2	2	2	2	2	2	2	2	2	2	2	2	2	2	2	2	2	2	2	2	2	2	2	2	2	2	2	2	2	2	2	2	2	2	2	2	2	2	2	2	2	2	2	2
snp25	2	2	2	2	2	2	2	2	2	2	2	2	2	2	2	2	2	2	2	2	2	2	2	2	2	2	2	2	2	2	2	2	2	2	2	2	2	2	2	2	2	2	2	2	2	2	2	2	2
snp26	2	2	2	2	2	2	2	0	0	2	0	2	2	0	2	2	2	2	2	0	0	0	0	1	0	0	0	0	2	0	2	0	2	2	2	0	0	0	0	2	0	0	2	0	2	0	0	2	0
snp27	2	2	2	2	2	2	2	0	0	2	0	2	2	0	2	2	2	2	2	0	0	0	0	0	0	0	0	0	2	0	2	0	2	2	2	0	0	0	0	2	0	0	2	0	2	0	0	2	0
snp28	2	2	2	2	2	2	2	0	0	2	0	2	2	0	2	2	2	2	2	0	0	0	0	0	0	0	0	0	2	0	2	0	2	2	2	0	0	0	0	2	0	0	2	0	2	0	0	2	0
snp29	2	2	2	0	2	2	2	0	0	2	2	2	2	2	2	2	0	2	2	2	2	2	2	2	2	2	0	2	2	2	2	2	0	0	0	0	0	2	2	0	0	0	2	2	2	2	2	0	2
snp30	2	2	2	2	2	2	2	2	2	2	2	2	2	2	2	2	2	2	2	2	2	2	2	2	2	2	2	2	2	2	2	2	2	2	2	2	2	2	2	2	2	2	2	2	2	2	2	2	2
snp31	2	2	0	2	2	2	2	0	0	2	2	2	2	0	2	2	2	2	2	2	2	2	2	1	2	2	2	0	0	0	0	0	0	0	0	0	0	0	0	0	0	0	2	2	0	2	2	2	2
snp32	0	0	2	2	0	2	2	2	2	0	2	2	2	2	2	2	2	0	2	2	2	2	2	1	2	2	0	2	0	2	2	2	1	0	0	2	2	2	2	2	2	2	2	2	2	2	2	2	0
snp33	2	2	0	0	2	2	0	2	0	2	2	2	0	2	2	2	2	2	2	2	2	2	2	2	2	2	2	0	0	0	0	0	0	0	0	0	0	0	2	2	2	2	2	2	2	2	2	0	0
snp34	2	2	2	2	2	2	2	2	2	2	2	2	2	2	2	2	2	2	2	2	2	2	2	2	2	2	2	2	2	2	2	2	2	2	2	2	2	2	2	2	2	0	2	2	0	2	2	2	2
snp35	2	2	2	2	2	2	2	2	2	2	2	2	2	2	2	2	2	2	2	2	2	2	2	2	2	2	2	2	2	2	2	2	2	2	2	2	2	2	2	2	2	2	2	2	2	2	2	2	2
snp36	0	2	2	0	0	2	2	0	0	2	0	0	2	0	0	0	2	0	2	2	2	2	2	1	0	2	2	2	0	0	0	0	0	0	0	0	0	0	2	0	0	0	0	0	2	0	2	2	2
snp37	0	0	0	0	0	0	0	0	0	0	0	0	0	0	0	0	0	0	0	0	0	0	0	0	0	0	0	0	0	0	0	0	0	0	0	0	0	0	2	2	0	0	0	0	2	0	2	0	0
snp38	2	2	2	2	2	2	2	2	2	2	2	2	2	2	2	2	2	2	0	0	0	0	0	1	0	0	2	2	2	2	2	2	2	2	2	2	2	2	2	2	2	2	2	2	2	2	2	2	2
snp39	2	0	2	0	0	0	0	0	0	0	0	0	0	0	0	0	0	0	0	0	0	0	0	0	0	0	0	0	0	2	0	0	0	0	0	0	0	0	0	0	0	0	0	0	0	0	0	0	0
snp40	0	0	0	2	0	0	0	0	0	0	0	0	0	0	0	0	0	0	0	0	0	0	0	0	2	0	0	2	0	0	0	0	0	0	0	0	0	0	0	0	0	0	0	0	0	0	0	0	0
snp41	2	2	2	0	2	2	2	2	2	2	2	2	2	2	2	2	2	2	2	2	2	2	2	2	0	2	2	0	2	2	2	2	2	2	2	2	2	2	2	2	2	2	2	2	2	2	2	2	2
snp42	0	0	2	2	0	0	2	2	0	0	2	0	2	0	0	0	0	0	0	0	0	0	0	0	0	0	0	0	0	0	2	2	0	0	0	2	0	2	2	2	2	2	0	0	0	0	0	0	2
snp43	0	2	0	0	0	0	0	0	0	0	0	0	0	0	0	0	2	0	2	2	2	2	2	0	2	2	0	0	0	0	0	0	0	0	0	0	0	0	0	0	0	0	0	0	0	0	0	0	0
snp44	0	0	0	2	0	0	2	2	2	0	2	2	2	0	0	0	0	2	2	0	0	0	0	1	0	0	0	2	0	2	0	0	0	0	1	2	2	2	0	0	0	2	2	0	0	0	0	0	0
snp45	2	0	0	0	2	0	0	0	2	0	0	2	2	2	2	2	2	2	2	2	2	2	2	1	0	2	2	0	0	2	2	2	2	2	2	2	2	0	0	2	1	2	2	2	2	2	2	0	2
snp46	0	0	0	2	0	0	0	0	0	0	0	0	2	0	0	0	0	0	0	0	0	0	0	0	0	0	0	0	0	0	0	0	0	0	0	0	0	0	2	2	2	2	0	0	0	0	0	0	0
snp47	0	2	0	0	0	2	0	0	0	0	0	0	0	0	0	0	0	0	0	0	0	0	0	0	0	0	0	0	0	0	0	0	0	0	0	0	0	0	0	0	0	0	0	0	0	0	0	0	0
snp48	0	2	0	0	0	2	0	0	2	0	0	2	0	0	0	0	0	0	0	0	0	0	0	0	0	0	0	0	0	0	2	2	0	0	0	0	0	2	0	0	0	0	2	0	2	0	0	0	0
snp49	0	0	2	2	2	0	2	2	2	2	2	2	2	2	0	0	0	2	0	2	2	2	2	2	2	2	2	2	2	2	0	0	0	0	0	0	2	0	0	2	2	2	2	2	2	2	0	0	0
snp50	0	0	2	2	2	2	0	2	2	2	2	0	2	0	2	0	2	0	2	2	2	2	2	1	2	2	2	2	2	2	2	2	2	2	2	2	2	2	0	0	2	2	0	2	2	2	0	2	2
snp51	0	0	0	2	0	0	0	0	0	0	0	0	2	0	0	0	0	0	0	0	0	0	0	0	2	0	0	0	0	0	0	0	0	0	0	0	0	0	2	2	2	2	0	0	0	0	0	0	0
snp52	0	0	0	0	2	0	0	0	0	0	0	0	0	0	0	0	0	0	0	0	0	0	0	0	0	0	0	0	0	0	0	0	0	0	0	0	0	0	0	0	0	0	0	0	0	0	0	0	0
snp53	0	2	2	2	0	2	0	0	2	2	0	0	0	2	0	0	2	2	0	0	0	0	0	0	2	0	2	0	2	2	2	2	0	0	0	0	2	2	2	2	2	2	0	2	2	0	0	2	0
snp54	2	0	0	2	2	0	2	2	0	0	2	2	2	0	0	2	0	0	2	2	2	0	2	1	2	2	0	0	2	2	2	2	0	0	0	2	0	2	2	0	2	2	2	1	2	2	2	0	0
snp55	2	2	2	0	0	2	2	0	0	2	0	2	0	0	2	2	2	2	2	2	2	2	2	2	2	2	2	0	0	0	0	0	0	0	0	0	0	2	0	0	0	0	2	0	0	0	0	0	0
snp56	0	0	0	2	0	0	0	0	0	2	0	0	0	0	2	2	0	0	0	0	0	0	0	0	0	0	0	0	0	0	0	0	0	0	0	0	0	0	2	0	1	0	0	1	2	0	0	0	2
snp57	0	0	2	0	0	0	2	2	2	0	2	0	0	0	2	0	2	0	0	2	2	0	2	0	0	2	0	2	0	2	0	0	2	0	2	2	2	0	0	0	0	0	0	0	0	2	2	2	0
snp58	2	0	2	2	0	0	2	2	2	0	2	2	2	2	2	2	0	0	0	2	2	2	2	2	0	2	2	2	2	2	2	2	2	2	2	2	2	2	0	2	0	2	2	2	0	2	2	2	0
snp59	0	2	0	2	2	2	0	0	2	0	2	2	2	2	2	2	2	2	2	2	2	2	2	2	2	2	0	0	0	2	2	2	0	0	0	0	2	2	2	2	2	2	2	2	2	2	2	2	2
snp60	2	0	2	2	2	0	2	2	0	2	2	2	2	2	0	0	2	0	2	2	2	2	2	2	2	0	2	0	2	2	0	0	0	0	0	2	0	0	2	2	2	2	2	0	0	2	2	0	2
snp61	2	2	2	2	2	2	2	2	2	2	2	2	2	2	2	2	2	2	2	2	2	2	2	2	2	2	0	2	2	2	2	2	2	2	2	2	2	2	2	2	2	2	2	2	2	2	2	2	2
snp62	0	0	0	0	0	0	0	0	0	0	0	0	0	0	0	0	0	0	0	0	0	0	0	0	0	0	2	0	0	0	0	0	0	0	0	0	0	0	0	0	0	0	0	0	0	0	0	0	0
snp63	0	0	2	2	2	0	2	2	2	2	0	0	2	2	0	0	0	0	2	2	0	0	0	1	0	2	0	0	0	2	0	0	0	0	0	2	2	2	0	2	0	2	0	0	0	0	2	2	2
snp64	0	0	0	0	2	0	2	2	0	1	1	1	2	0	0	0	0	0	0	0	0	0	0	0	1	0	0	0	2	2	0	2	2	2	2	2	0	0	2	2	0	2	2	0	0	2	0	0	1
snp65	2	0	2	0	0	0	0	0	0	0	0	0	0	2	0	0	0	0	0	0	0	0	0	0	0	0	0	0	0	0	0	0	0	0	0	0	0	0	0	0	0	0	0	0	0	2	0	0	0
snp66	2	0	2	0	0	0	2	2	0	0	0	0	0	0	0	0	0	0	0	0	0	0	0	0	0	0	0	0	0	0	0	0	0	0	0	0	0	0	0	0	0	0	0	0	0	0	0	0	2
snp67	2	2	0	2	0	0	0	0	0	0	2	0	0	0	0	0	0	0	0	2	2	2	2	0	0	0	0	0	2	0	0	0	2	2	2	0	2	0	0	0	2	2	0	0	0	0	0	0	0
snp68	2	2	2	0	2	0	0	2	0	2	0	2	0	0	2	0	2	0	2	2	2	2	2	2	2	2	2	0	0	0	0	0	0	0	0	0	0	0	0	0	0	0	2	0	2	2	0	0	0
snp69	2	2	2	2	0	2	0	2	2	2	0	2	0	2	2	2	2	2	2	2	2	2	2	2	0	2	0	0	2	2	2	2	2	2	2	2	2	2	0	0	0	0	2	2	0	0	0	0	2
snp70	0	2	2	0	0	2	0	0	0	0	2	0	0	0	2	0	2	0	0	2	2	0	2	0	0	2	0	2	2	0	2	2	0	0	0	1	0	2	0	0	0	0	0	2	0	0	0	0	2
snp71	2	0	0	2	0	0	2	2	0	2	2	0	2	2	2	2	0	2	2	2	2	2	2	2	2	2	2	0	2	2	2	2	2	2	2	0	0	2	0	2	0	0	0	0	2	2	2	2	2
snp72	2	0	0	0	0	0	0	0	0	2	0	0	0	0	0	0	0	0	0	0	0	0	0	0	0	0	0	0	0	0	0	0	0	0	0	0	0	0	0	0	0	0	0	0	0	0	0	0	0
snp73	2	2	2	0	2	2	2	2	2	2	2	2	2	2	2	2	2	2	2	2	2	2	2	2	0	2	2	0	2	2	2	2	2	2	2	2	2	2	2	2	2	2	2	2	2	2	2	2	2
snp74	2	2	2	2	2	2	2	2	2	2	2	2	2	2	2	2	2	2	2	2	2	2	2	2	2	2	2	2	2	2	2	2	2	2	2	2	2	2	2	2	2	2	2	2	2	2	2	2	2
snp75	2	2	2	2	2	0	0	2	0	2	2	0	2	2	2	2	2	2	2	2	2	2	2	1	2	2	2	0	2	0	2	2	2	2	2	2	0	2	2	2	2	2	0	2	0	0	0	0	2
snp76	2	2	0	2	0	2	2	2	2	2	0	2	0	0	0	2	2	2	2	0	0	2	0	1	2	0	2	0	0	2	0	0	2	2	2	0	2	0	2	0	0	0	2	2	2	0	0	2	2
snp77	0	0	0	0	0	0	0	0	0	0	0	0	0	0	0	0	0	0	0	0	0	0	0	0	0	0	0	0	0	0	0	0	0	0	0	0	0	0	0	0	0	0	0	0	0	0	0	0	0
snp78	2	2	2	2	2	2	2	2	0	2	2	2	2	2	2	2	2	2	2	2	2	2	2	2	2	2	2	0	0	0	0	0	0	0	0	0	0	0	2	2	2	2	2	2	2	2	2	2	2
snp79	0	0	0	0	0	0	0	0	2	0	0	0	0	0	0	0	0	0	0	0	0	0	0	0	0	0	0	2	2	2	2	2	2	2	2	2	2	2	0	0	0	0	0	0	0	0	0	0	0
snp80	2	0	2	0	2	2	2	0	2	2	0	0	0	0	2	2	0	2	0	0	0	0	0	1	0	0	0	2	0	2	2	2	0	0	0	2	0	2	0	2	2	0	0	2	2	0	2	0	0
snp81	0	0	0	0	0	0	0	0	0	0	0	0	0	0	0	0	0	0	0	0	0	0	0	0	0	0	0	0	0	0	0	0	0	0	0	0	0	0	0	0	0	0	0	0	0	0	0	0	0
snp82	2	0	2	0	2	0	2	0	2	0	2	2	0	0	0	0	0	1	0	0	0	0	0	2	0	2	2	0	2	2	0	0	2	0	2	2	0	0	0	2	0	0	2	0	0	0	0	2	2
snp83	2	2	2	2	2	0	2	2	2	2	2	0	2	0	2	0	0	0	0	0	0	0	0	0	2	2	0	2	2	2	2	2	2	2	2	2	2	2	2	2	2	2	2	0	2	2	2	2	2
snp84	2	0	2	2	2	0	0	2	0	2	2	0	0	2	0	0	0	0	2	2	2	2	2	0	2	2	0	2	2	0	2	2	2	2	2	0	0	2	2	2	2	2	0	0	2	0	2	0	2
snp85	0	0	0	0	0	0	0	0	0	0	0	0	0	0	0	0	0	0	0	0	0	0	0	0	0	0	0	0	0	0	0	0	0	0	0	0	0	0	0	0	0	0	0	0	0	0	0	0	0
snp86	0	0	2	2	0	2	2	2	2	0	2	2	2	2	0	2	0	0	0	0	0	2	0	2	0	0	0	2	2	2	2	2	2	2	2	2	2	2	2	2	2	2	2	2	2	2	2	2	2
snp87	0	0	2	0	0	0	2	2	0	0	0	2	2	0	0	2	1	0	0	0	0	0	0	0	0	0	2	2	2	2	2	2	2	2	2	2	2	2	2	2	0	2	2	0	0	0	2	2	2
snp88	2	2	0	2	2	2	2	0	0	2	2	2	2	0	2	2	2	2	2	2	2	2	2	2	2	2	2	0	0	0	0	0	0	0	0	0	0	0	0	0	0	0	2	2	0	2	2	2	2
snp89	0	0	0	0	0	0	0	0	0	0	0	0	0	0	0	0	0	0	0	0	0	0	0	0	0	0	0	0	0	0	0	0	0	0	0	0	0	0	0	0	0	0	0	0	0	0	0	0	0
snp90	0	0	0	0	0	2	2	0	2	0	0	2	0	0	0	0	2	0	0	0	0	0	0	1	2	0	0	2	0	2	0	0	0	0	0	0	0	0	0	0	0	0	2	0	2	0	0	0	0
snp91	2	2	2	2	2	2	2	2	2	2	2	2	2	2	2	2	2	2	2	2	2	2	2	2	2	2	2	2	2	2	2	2	2	2	2	2	0	2	2	2	2	2	2	2	2	2	2	2	2
snp92	2	2	2	2	0	0	2	0	0	0	2	0	0	0	2	2	2	2	0	2	2	0	0	0	0	2	2	2	0	0	0	0	0	0	0	2	0	0	0	0	1	0	0	0	0	0	0	2	2
snp93	2	2	0	2	2	2	2	2	0	2	2	0	2	2	2	2	2	2	2	2	2	2	2	2	2	2	2	0	2	0	2	2	0	0	0	2	0	2	2	2	0	0	0	2	0	0	2	2	0
snp94	2	2	2	0	2	0	0	0	0	0	0	2	0	0	0	0	0	0	0	0	0	0	2	0	0	2	0	1	2	0	2	2	2	2	2	2	2	2	2	0	0	0	2	0	0	0	0	0	0
snp95	2	2	2	2	0	0	2	2	2	0	0	2	0	2	0	0	2	2	0	2	2	2	2	2	2	0	2	2	2	2	0	0	0	0	0	2	2	0	2	2	2	2	2	0	2	2	2	0	2
snp96	2	2	2	0	2	2	2	2	2	2	2	2	2	0	2	2	2	2	2	2	2	2	2	2	2	2	2	2	2	2	2	2	2	2	2	2	2	2	2	0	0	2	2	2	2	2	2	2	2
snp97	2	2	2	0	2	0	0	0	0	2	0	2	2	0	0	0	2	2	0	0	0	0	0	2	0	0	2	0	0	0	0	0	0	0	0	0	0	0	0	0	2	0	2	0	0	0	0	2	0
snp98	2	2	2	2	2	2	2	2	2	2	2	2	2	2	2	2	2	2	2	2	2	2	2	2	2	2	2	1	2	2	2	2	2	2	2	2	2	2	2	2	2	2	2	2	2	2	2	2	2
snp99	0	2	0	2	0	0	2	2	2	0	2	0	2	0	0	0	0	0	0	0	0	0	0	0	2	0	0	2	0	2	2	2	0	2	2	2	0	2	2	2	2	2	0	0	2	2	2	2	0
snp100	2	2	2	2	2	2	2	2	2	2	2	2	2	2	2	2	2	2	2	2	2	2	2	2	2	2	2	2	2	2	2	2	2	2	2	2	2	2	2	2	2	2	2	2	2	2	2	2	2
snp101	0	0	0	2	2	0	0	2	2	0	2	2	2	2	0	0	0	0	2	2	0	0	0	0	2	0	2	0	2	0	0	0	0	0	0	0	0	0	0	2	2	2	2	2	0	2	2	0	2
snp102	2	2	2	0	2	0	2	2	2	2	2	2	2	2	2	2	2	2	2	2	2	2	2	2	2	2	2	2	2	2	2	2	2	2	2	2	2	2	2	0	0	2	2	0	2	2	2	0	2
snp103	2	2	2	0	2	2	2	0	2	2	2	2	2	2	2	2	2	0	2	2	2	2	2	2	2	2	2	2	2	2	2	2	2	2	2	2	2	2	2	2	2	2	2	2	0	2	2	2	2
snp104	0	0	0	2	0	2	0	0	0	2	0	0	0	0	0	2	0	2	0	0	0	0	0	0	0	0	2	0	0	0	0	0	0	0	0	0	0	0	0	0	0	0	0	2	0	0	0	0	0
snp105	0	0	0	0	2	2	0	0	0	2	2	0	2	0	2	2	0	0	2	0	0	0	0	0	0	2	0	0	0	0	2	2	2	2	2	0	0	2	0	0	0	0	0	2	0	0	0	2	0
snp106	2	2	2	2	0	2	2	2	2	2	2	2	2	2	2	2	2	2	2	2	2	0	0	0	2	2	2	2	2	2	2	2	2	2	2	2	2	2	2	2	2	2	2	2	2	2	2	2	2
snp107	2	2	2	2	2	2	2	0	0	2	2	1	2	0	2	2	2	0	2	2	2	2	2	2	2	2	2	0	0	0	0	0	0	0	0	0	0	0	0	0	0	0	2	2	0	2	2	2	0
snp108	2	2	2	2	0	2	0	0	0	2	2	2	2	2	2	2	0	2	2	2	2	2	2	2	0	2	2	0	2	0	0	0	0	2	2	0	0	0	0	0	2	2	2	0	2	0	2	2	0
snp109	0	0	0	0	2	0	2	2	2	0	0	0	0	0	0	0	2	0	0	0	0	0	0	0	2	0	0	2	0	2	2	2	2	0	0	2	2	2	2	2	0	0	0	2	0	2	0	0	2
snp110	2	0	0	2	2	0	2	2	2	2	0	2	2	2	0	2	0	2	2	0	0	2	0	2	2	0	2	0	0	2	0	0	2	2	2	1	2	0	2	2	2	2	2	0	2	2	2	2	0
snp111	2	2	2	2	2	2	2	2	2	2	2	2	2	2	2	2	2	2	2	2	2	2	2	2	2	2	2	2	2	2	2	2	2	2	2	2	2	2	2	2	2	2	2	2	2	2	2	2	2
snp112	0	2	2	0	0	0	2	2	0	0	0	2	0	0	0	0	2	0	0	0	0	0	0	0	0	0	0	2	2	0	2	2	2	2	2	0	2	2	0	0	0	0	2	0	2	2	2	2	0
snp113	0	0	0	0	0	0	0	0	0	0	0	0	0	0	0	0	0	0	0	0	0	0	0	0	0	0	0	0	0	0	0	0	0	0	0	0	0	0	0	0	0	0	0	0	2	0	0	0	0
snp114	1	2	2	0	2	2	0	0	0	0	2	0	0	0	2	2	2	2	2	2	2	2	2	2	2	2	2	0	2	2	2	2	0	0	0	0	2	2	0	0	0	0	0	0	0	0	0	0	0
snp115	2	2	2	2	2	2	2	2	2	2	2	2	2	0	2	2	2	2	2	2	2	2	2	2	2	2	2	2	2	2	2	2	2	2	2	2	2	2	2	0	0	2	2	0	0	2	2	2	0
snp116	0	2	0	0	2	2	2	2	2	2	2	2	2	2	2	2	2	2	0	2	2	2	2	1	2	0	2	2	0	2	2	2	0	0	0	2	0	2	2	2	0	0	2	2	2	2	2	2	2
snp117	0	0	0	0	0	0	0	0	0	0	0	0	0	0	0	0	0	0	0	0	0	0	0	0	0	0	0	0	0	0	0	0	0	0	0	0	0	0	0	0	0	0	0	0	0	0	0	0	0
snp118	2	2	2	2	2	2	2	2	2	2	2	2	2	2	2	2	2	2	2	2	2	2	2	2	2	2	2	2	2	2	2	2	2	2	2	2	2	2	2	2	2	2	2	2	2	2	2	2	2
snp119	2	2	2	0	0	2	2	0	0	2	0	2	0	0	0	0	0	0	2	2	2	0	1	1	2	2	2	2	2	2	0	0	2	2	2	1	2	0	0	0	2	0	2	0	2	2	2	0	0
snp120	2	2	2	2	0	2	2	2	2	2	2	0	2	2	2	2	2	2	2	0	2	2	0	1	2	0	2	1	0	2	0	0	0	0	0	2	2	0	2	2	2	2	0	2	2	0	2	2	2
snp121	2	2	0	2	2	0	2	2	0	2	2	0	2	2	2	2	0	2	2	2	2	2	2	1	2	2	2	0	2	2	2	2	2	2	2	2	0	2	0	2	0	0	0	0	2	2	2	2	2
snp122	0	2	0	2	0	0	2	2	2	1	2	0	2	2	0	0	0	0	1	2	2	2	2	0	1	2	0	2	0	0	2	2	0	0	0	0	0	2	0	0	2	2	0	0	2	2	1	1	0
snp123	0	2	0	2	0	0	2	2	2	0	2	0	2	2	0	0	0	0	0	2	2	2	2	0	0	2	0	2	0	0	2	2	0	0	0	0	0	2	0	0	2	2	0	0	2	2	1	0	0
snp124	2	0	2	0	0	0	2	2	2	0	0	0	0	0	0	0	0	0	0	0	0	0	0	0	2	0	0	2	0	2	0	0	2	2	2	2	0	0	0	2	2	0	0	0	0	0	0	2	0
snp125	2	0	0	0	2	2	0	0	0	2	2	0	2	0	2	2	2	0	2	2	2	2	2	1	0	2	0	0	2	2	2	2	2	2	2	0	0	2	0	0	0	0	0	2	0	0	0	2	0
snp126	0	0	0	0	0	0	0	0	0	0	0	0	0	0	0	0	0	0	0	0	0	0	0	0	0	0	2	0	0	0	0	0	0	0	0	0	0	0	0	0	0	0	0	0	2	0	0	0	0
snp127	0	0	0	0	0	0	0	0	0	0	0	0	0	0	2	0	2	0	2	2	2	0	2	0	0	2	0	0	0	0	0	0	0	0	0	0	0	0	0	0	0	0	0	0	2	0	0	0	0
snp128	2	2	0	0	2	2	2	0	0	2	2	0	0	2	0	0	2	2	2	2	2	2	2	2	0	2	0	0	2	0	2	2	0	0	0	0	0	2	2	2	0	0	0	0	0	0	0	0	0
snp129	0	0	0	2	0	0	0	0	0	0	0	0	2	0	0	0	0	0	0	0	0	0	0	0	2	0	0	0	0	0	0	0	0	0	0	0	0	0	2	2	2	2	0	0	0	0	0	0	0
snp130	0	2	2	2	2	2	2	0	2	0	2	2	2	2	2	2	2	2	2	2	2	2	2	1	2	2	0	1	2	2	0	0	2	0	2	2	0	0	2	2	2	2	2	2	2	2	2	2	2
snp131	2	0	0	2	0	2	0	0	2	2	2	0	2	2	0	2	2	2	2	2	2	2	2	2	2	2	2	2	2	2	2	2	2	2	2	2	2	2	2	0	2	2	0	1	2	2	2	2	2
snp132	0	0	0	0	2	0	0	0	0	0	0	0	0	0	0	0	0	0	0	0	0	0	0	0	0	0	0	0	0	0	0	0	0	0	0	0	0	0	0	0	0	0	0	0	0	0	0	0	0
snp133	2	0	0	2	2	0	2	2	2	2	0	2	2	2	0	2	0	2	2	0	0	2	0	2	2	0	2	0	0	2	0	0	2	2	2	1	2	0	2	2	2	2	2	0	2	2	2	2	0
snp134	0	2	2	0	0	2	0	0	0	0	2	0	0	0	2	0	2	0	0	2	2	0	2	0	0	2	0	2	2	0	2	2	0	0	0	1	0	2	0	0	0	0	0	2	0	0	0	0	2
snp135	2	2	0	0	0	0	0	0	0	2	0	0	0	0	0	0	0	0	0	0	0	0	0	0	0	0	0	0	0	0	0	0	0	0	0	0	0	0	2	2	2	0	0	0	2	0	0	0	2
snp136	2	2	2	2	2	2	2	2	2	2	2	2	2	2	0	0	2	2	2	2	2	2	2	2	2	2	2	2	0	0	0	0	2	0	0	2	0	0	2	2	2	2	2	2	2	2	2	2	2
snp137	0	0	0	2	0	2	0	0	2	2	0	0	2	2	0	2	0	2	0	0	0	0	0	0	0	0	0	2	0	2	2	0	0	2	2	0	2	0	2	0	2	0	0	2	2	0	2	0	2
snp138	2	2	2	0	2	0	2	2	0	0	2	2	0	0	2	0	2	0	2	2	2	2	2	2	2	2	2	0	2	0	0	2	2	0	0	2	0	2	0	2	0	2	2	2	0	2	0	2	0
snp139	2	2	0	0	2	2	2	2	2	2	0	2	0	2	2	2	2	2	2	2	2	2	2	1	0	2	2	0	0	1	2	2	2	2	2	2	0	2	0	2	2	2	2	2	2	0	0	0	0
snp140	2	2	0	0	2	2	2	2	2	2	0	2	0	2	2	2	2	2	2	2	2	2	2	1	0	2	2	0	0	1	2	2	2	2	2	2	0	2	0	2	2	2	2	2	2	0	0	0	0
snp141	0	0	0	0	0	0	0	0	0	0	0	0	0	0	0	0	0	0	0	0	0	0	0	0	0	0	0	0	0	0	0	0	0	0	0	0	0	0	0	0	0	0	0	0	0	0	0	0	0
snp142	0	2	1	0	0	2	2	2	0	2	2	2	2	0	2	2	2	2	2	2	2	2	2	1	2	2	2	2	2	2	2	2	2	2	2	2	2	2	0	0	0	2	2	2	2	2	2	2	0
snp143	2	0	2	0	0	0	0	0	0	0	0	0	0	0	0	0	0	0	0	0	0	0	0	0	0	0	0	0	0	0	0	0	0	0	0	0	0	0	2	2	0	0	0	0	0	2	0	2	0
snp144	2	2	0	0	0	0	2	0	2	2	2	2	0	2	2	2	2	2	2	2	2	2	2	2	0	2	2	2	2	2	2	2	2	2	2	2	2	2	2	2	1	0	2	2	2	0	0	1	2
snp145	2	2	2	2	2	2	0	0	2	0	0	0	2	2	0	0	2	2	0	0	0	0	0	1	0	0	2	0	0	0	0	0	0	0	0	0	0	0	2	0	2	0	0	2	0	0	0	2	2
snp146	2	2	2	0	2	2	2	2	2	2	2	2	0	2	2	2	2	2	2	2	2	2	2	2	0	2	2	2	2	2	2	2	2	2	2	2	2	2	0	0	0	0	2	2	2	2	2	2	2
snp147	2	2	2	2	2	2	2	2	2	2	2	2	2	2	2	2	0	0	2	2	2	2	2	2	2	2	2	2	2	2	0	0	0	0	0	2	2	0	2	2	2	2	2	2	2	2	2	2	2
snp148	0	0	0	0	0	0	0	0	0	0	0	0	0	0	0	0	0	0	0	0	0	0	0	0	0	0	0	0	0	0	0	0	0	0	0	0	0	0	0	0	0	0	0	0	0	0	0	0	0
snp149	0	0	0	0	0	0	2	0	0	0	0	1	0	0	0	0	2	0	0	0	0	0	0	0	0	0	0	0	0	0	0	0	0	0	0	0	0	0	2	2	0	0	0	0	0	0	0	0	0
snp150	2	2	0	2	2	2	0	2	2	2	2	2	2	2	2	2	2	2	2	2	2	2	2	1	2	2	2	2	2	2	2	2	2	2	2	2	2	2	2	2	2	2	2	2	2	2	2	2	2
snp151	0	0	2	0	0	0	0	0	0	0	2	0	2	0	0	0	0	2	0	0	0	0	0	1	0	0	0	0	2	2	0	0	0	0	0	0	2	0	2	2	2	0	0	0	0	0	2	2	2
snp152	2	2	2	2	2	2	2	2	2	2	2	2	2	2	2	2	2	2	2	2	2	2	2	2	0	2	2	2	2	2	2	2	2	2	2	2	2	2	2	2	2	2	2	2	0	2	2	2	2
snp153	0	0	0	0	0	0	2	2	0	0	0	0	2	0	0	2	0	0	0	0	0	0	0	0	0	0	2	2	2	2	0	0	2	2	2	2	0	0	0	0	0	0	0	0	2	0	0	0	0
snp154	2	2	2	2	2	2	2	2	2	2	0	2	2	2	2	2	0	2	2	2	2	2	2	2	2	2	2	2	2	2	2	2	2	2	2	2	2	2	2	2	2	2	2	2	2	2	2	2	2
snp155	2	2	2	2	2	2	2	2	2	2	0	2	2	2	2	2	0	2	2	2	2	2	2	2	2	2	2	2	2	2	2	2	2	2	2	2	2	2	2	2	2	2	2	2	2	2	2	2	2
snp156	0	0	0	0	0	0	0	0	0	0	0	0	0	0	0	0	0	0	0	0	0	0	0	0	0	0	0	0	0	0	0	0	0	0	0	0	0	0	0	0	0	0	0	0	0	0	0	0	0
snp157	0	0	0	0	0	0	0	0	0	0	0	0	0	2	0	0	0	0	0	0	0	0	0	0	0	0	0	0	0	0	0	0	0	0	0	0	0	0	0	2	2	0	0	2	2	0	0	0	2
snp158	2	2	2	2	2	2	2	2	0	2	2	0	2	2	2	2	2	2	2	2	2	2	2	2	2	2	2	0	2	0	2	2	0	0	0	2	0	2	2	2	2	2	0	2	2	2	2	2	2
snp159	2	2	2	2	2	2	2	2	2	2	2	2	2	2	2	2	2	2	2	2	2	2	2	2	2	2	2	2	2	2	2	2	2	2	2	2	2	2	2	2	2	2	2	2	2	2	2	2	2
snp160	0	0	2	0	2	0	0	0	2	2	0	2	0	2	2	2	2	2	0	0	0	0	0	0	0	0	2	0	0	2	0	0	0	0	0	0	2	0	0	0	0	0	2	0	0	2	2	0	0
snp161	2	2	0	2	0	2	2	2	0	0	2	0	2	0	0	0	0	0	2	2	2	2	2	2	2	2	0	2	2	0	2	2	2	2	2	2	0	2	2	2	2	2	0	2	2	0	0	2	2
snp162	0	2	2	0	2	0	0	0	0	0	0	2	0	0	0	0	2	0	2	0	0	2	2	1	0	2	0	0	0	0	0	0	0	0	0	2	0	0	2	0	0	2	2	0	0	2	2	0	0
snp163	0	1	2	2	0	2	2	2	2	2	0	0	2	2	2	2	2	2	2	2	2	2	2	1	2	2	2	2	2	2	2	2	2	2	2	2	2	2	2	2	0	0	0	2	2	0	2	2	2
snp164	0	0	0	0	0	0	0	0	0	0	0	0	0	0	0	0	0	0	0	0	0	0	0	0	0	0	0	0	0	0	0	0	0	0	0	0	0	0	0	0	0	0	0	0	0	0	0	0	0
snp165	0	2	2	0	2	2	0	2	2	0	2	0	0	2	0	2	0	0	0	0	0	2	0	1	0	2	0	2	2	0	2	0	2	2	2	2	2	2	2	2	0	2	0	2	2	0	2	2	0
snp166	0	0	0	0	0	0	0	0	0	0	0	0	0	0	0	0	0	0	0	0	0	0	0	0	0	0	0	0	0	0	0	0	0	0	0	0	0	0	0	0	0	0	0	0	0	0	0	0	0
snp167	0	0	0	2	2	0	0	2	0	2	0	0	2	2	2	2	2	2	2	0	0	0	0	0	2	0	2	0	2	0	2	2	0	0	0	2	2	2	2	2	2	2	0	2	0	0	2	2	0
snp168	2	2	0	2	2	2	0	2	2	2	0	0	2	0	0	0	0	0	0	0	0	0	2	1	2	2	2	2	0	2	2	2	2	2	2	2	2	2	2	2	2	2	0	2	2	2	2	0	0
snp169	2	2	0	2	2	2	0	2	2	2	0	0	2	0	0	0	0	0	0	0	0	0	2	1	2	2	2	2	0	2	2	2	2	2	2	2	2	2	2	2	2	2	0	2	2	2	2	0	0
snp170	0	2	2	0	0	2	0	0	2	2	0	0	0	2	2	0	2	2	0	0	0	2	0	1	0	0	2	2	0	0	0	0	2	2	2	0	2	0	0	2	0	0	0	2	0	0	0	2	2
snp171	0	0	0	0	2	0	2	2	2	0	0	0	0	0	0	0	2	0	0	0	0	0	0	0	2	0	0	2	0	2	2	2	2	0	0	2	2	2	2	2	0	0	0	2	0	2	0	0	2
snp172	0	0	0	0	2	0	2	2	2	0	0	0	0	0	0	0	2	0	0	0	0	0	0	0	2	0	0	2	0	2	2	2	2	0	0	2	2	2	2	2	0	0	0	2	0	2	0	0	2
snp173	2	2	0	0	2	2	0	0	0	2	2	2	2	2	2	2	0	0	0	0	0	0	0	0	0	0	0	0	0	0	2	2	0	0	0	2	2	2	0	0	2	2	2	2	2	0	0	2	2
snp174	0	0	2	0	2	0	0	2	2	2	0	0	0	2	0	0	0	0	0	0	0	0	0	1	2	0	0	2	2	2	2	2	2	2	2	2	2	2	0	2	2	2	0	0	0	0	0	2	0
snp175	2	2	2	2	2	1	2	2	2	2	2	2	2	2	2	2	2	2	2	2	2	2	2	2	2	2	2	0	2	2	2	2	2	2	2	2	2	2	2	2	2	2	2	2	2	0	2	2	2
snp176	0	0	2	0	2	2	0	2	0	2	2	2	2	2	2	2	0	0	2	0	0	0	0	0	0	0	2	2	2	0	2	2	2	2	2	0	0	2	2	2	2	2	2	2	0	0	0	0	2
snp177	0	0	0	2	2	2	0	0	0	2	0	2	2	2	2	0	0	2	0	0	0	0	0	1	2	0	2	2	0	0	0	0	0	0	0	2	0	0	2	2	2	2	2	2	2	0	2	2	2
snp178	0	0	0	0	0	2	0	0	0	0	2	2	0	2	2	2	0	0	0	0	0	0	0	1	0	0	2	0	0	2	0	0	0	0	0	0	0	0	0	0	0	0	2	0	0	0	0	0	0
snp179	0	0	0	0	0	2	0	0	0	0	2	2	0	2	2	2	0	0	0	0	0	0	0	1	0	0	2	0	0	2	0	0	0	0	0	0	0	0	0	0	0	0	2	0	0	0	0	0	0
snp180	2	0	0	2	2	2	0	0	2	2	0	0	0	2	2	0	0	2	0	0	0	0	0	0	2	0	0	0	0	1	0	0	2	2	2	0	2	0	2	2	2	2	0	0	2	0	2	0	2
snp181	2	2	2	2	0	0	2	2	2	0	0	2	0	2	0	0	2	2	0	2	2	2	2	2	2	0	2	2	2	2	0	0	0	0	0	2	2	0	2	2	2	2	2	0	2	2	2	0	2
snp182	0	2	0	0	0	2	0	0	0	0	0	0	0	0	0	0	2	0	0	0	0	0	0	0	0	0	0	0	0	0	0	0	0	0	0	0	0	0	0	2	0	0	0	0	2	0	0	0	0
snp183	0	2	0	0	0	2	0	0	0	0	0	2	0	0	0	2	2	2	0	0	0	0	0	1	0	0	0	0	2	0	2	0	0	0	0	0	2	0	0	0	0	0	2	0	2	0	0	0	2
snp184	0	0	0	0	0	0	0	0	0	0	2	0	0	0	0	0	2	0	0	0	0	0	0	0	0	0	0	0	0	0	0	0	0	0	0	0	0	0	0	0	0	0	0	0	0	0	0	0	0
snp185	2	2	2	2	2	2	2	2	2	2	0	2	2	2	2	2	0	2	2	2	2	2	2	2	2	2	2	2	2	2	2	2	2	2	2	2	2	2	2	2	2	2	2	2	2	2	2	2	2
snp186	2	2	2	2	2	2	2	2	2	2	2	2	2	2	2	2	2	2	2	2	2	2	2	2	2	2	2	2	2	2	2	2	2	2	2	2	2	2	2	2	2	2	2	2	2	2	2	2	2
snp187	2	2	0	2	2	0	2	2	2	2	2	0	2	2	0	2	0	2	2	2	2	2	2	2	2	2	2	2	0	0	0	0	0	0	0	2	0	0	0	2	0	0	0	0	2	2	2	2	2
snp188	2	0	2	0	0	0	2	2	0	2	0	0	0	0	0	0	0	0	0	0	0	0	0	0	0	0	2	2	0	0	0	0	2	2	2	2	0	0	0	0	0	0	0	0	0	0	0	0	0
snp189	2	2	2	0	2	2	2	0	0	2	0	2	2	0	0	0	2	2	0	0	0	0	0	1	0	0	2	0	2	0	0	0	2	2	2	0	0	0	0	0	0	0	2	2	2	0	0	2	0
snp190	2	2	2	2	2	2	2	2	2	2	2	2	2	2	2	2	2	2	2	2	2	2	2	2	2	2	2	2	2	2	2	2	2	2	2	2	2	2	2	2	2	2	2	2	0	2	2	2	2
snp191	0	0	0	0	2	0	2	0	0	0	0	2	0	0	2	2	0	0	0	0	0	0	0	1	0	0	0	2	2	0	0	0	2	2	2	0	0	0	0	0	0	0	2	1	2	0	0	2	0
snp192	2	2	0	0	0	0	0	0	0	0	0	0	0	0	0	0	0	0	0	0	0	0	0	1	2	0	0	0	0	0	0	0	0	0	0	0	0	0	0	2	0	0	0	0	0	0	0	0	0
snp193	2	2	2	2	2	2	2	2	2	2	2	2	2	2	2	2	2	2	2	2	2	2	2	1	2	2	2	2	2	2	2	2	2	2	2	2	2	2	2	2	2	2	2	2	2	2	2	2	2
snp194	2	2	2	2	2	2	2	2	2	2	2	2	2	2	2	2	2	2	2	2	2	2	2	2	2	2	2	2	2	2	2	2	2	2	2	2	2	2	2	2	2	2	2	2	2	2	2	2	2
snp195	2	2	2	2	2	2	2	2	2	2	2	2	2	2	2	2	2	2	2	2	2	2	2	2	2	2	2	2	2	2	2	2	2	2	2	2	2	2	2	2	2	2	2	2	2	2	2	2	2
snp196	0	0	2	0	0	2	0	0	0	2	2	0	2	0	2	0	0	0	0	0	0	0	0	1	0	2	0	0	0	0	2	2	2	2	2	0	0	2	0	0	0	0	0	2	0	0	0	2	0
snp197	0	0	0	0	0	0	2	0	0	0	0	0	0	0	0	0	0	0	0	0	0	0	0	0	0	0	0	2	0	0	0	0	0	0	0	0	0	0	0	0	0	0	0	0	2	0	0	0	0
snp198	0	0	2	0	2	2	0	2	0	2	2	2	2	2	2	2	0	0	2	0	0	0	0	0	0	0	2	2	2	0	2	2	2	2	2	0	0	2	2	2	2	2	2	2	0	0	0	0	2
snp199	0	0	0	0	0	0	0	0	0	0	0	0	0	0	0	0	0	0	0	0	0	0	0	0	0	0	0	0	0	0	0	0	0	0	0	0	0	0	0	0	0	0	0	0	0	0	0	0	0
snp200	2	2	2	0	2	2	2	2	2	2	2	2	2	2	2	2	2	2	2	2	2	2	2	2	2	2	2	2	2	2	2	2	2	2	2	2	2	2	2	2	2	2	2	2	2	2	2	2	2
snp201	2	2	2	2	2	2	2	2	2	2	2	2	2	2	2	2	2	2	2	2	2	2	2	2	2	2	2	0	2	2	2	2	2	2	2	2	2	2	0	0	2	2	2	2	2	2	2	2	2
snp202	0	0	0	2	0	2	2	0	2	0	2	0	2	2	0	2	2	2	2	2	0	2	2	2	0	2	2	2	2	2	2	2	2	2	2	0	2	2	2	0	2	2	0	2	0	0	2	0	2
snp203	0	0	0	0	0	1	2	0	0	2	0	0	0	2	2	0	0	0	0	0	0	0	0	0	2	0	2	0	0	0	0	0	0	0	0	0	0	0	0	0	0	0	0	0	2	2	2	0	0
snp204	0	0	0	0	0	2	2	0	2	0	0	2	2	0	2	2	2	2	0	0	0	0	0	2	0	0	2	0	0	2	0	0	0	0	0	0	2	0	2	0	0	0	2	2	2	2	0	2	0
snp205	0	2	2	0	0	0	2	2	2	2	0	2	2	2	2	2	0	0	2	0	0	0	0	1	0	0	2	2	2	2	2	2	2	2	2	2	2	2	0	0	0	0	2	0	0	2	2	2	2
snp206	2	2	2	2	2	2	2	2	2	2	2	2	2	2	2	2	2	2	2	2	2	2	2	2	2	2	0	2	2	2	2	2	2	2	2	2	2	2	2	2	2	2	2	2	2	2	2	2	2
snp207	2	2	2	2	2	2	2	2	2	2	0	2	2	2	2	2	0	2	2	2	2	2	2	2	2	2	2	2	2	2	2	2	2	2	2	2	2	2	2	2	2	2	2	2	2	2	2	2	2
snp208	2	0	2	2	0	0	2	2	2	2	2	0	0	0	2	2	2	2	2	2	2	2	2	1	2	2	2	2	2	2	2	2	2	2	2	2	2	2	0	0	0	0	0	2	2	2	2	2	2
snp209	0	2	2	2	2	2	2	2	0	2	0	2	2	2	2	2	1	0	2	2	2	2	2	2	2	2	2	0	2	0	0	0	0	0	0	2	0	0	2	2	0	2	2	2	2	2	2	2	2
snp210	0	0	0	0	0	2	0	0	0	0	0	0	0	0	0	0	2	2	0	2	2	2	2	1	0	0	2	0	0	0	0	0	0	0	0	0	0	0	0	0	0	0	0	0	0	0	0	0	0
snp211	2	2	0	2	2	0	0	2	2	2	2	2	0	2	2	0	2	2	2	0	2	2	2	1	2	0	2	0	2	2	2	2	0	2	0	2	2	2	2	2	2	2	2	0	0	2	2	2	2
snp212	0	0	0	2	2	0	0	2	0	0	0	0	0	2	0	0	2	2	0	0	0	0	0	0	0	0	0	0	0	0	0	0	0	0	0	0	2	2	2	2	2	2	0	0	2	2	0	2	2
snp213	2	0	2	0	2	0	0	0	0	0	0	0	0	0	2	0	0	0	0	0	0	0	0	1	0	0	0	0	0	0	0	0	0	0	0	0	0	0	0	0	0	0	0	0	0	2	2	0	0
snp214	2	2	0	2	0	2	0	0	0	2	0	2	0	2	2	2	2	2	2	2	2	2	2	2	2	2	2	0	0	0	0	0	0	0	0	0	0	0	2	2	2	0	2	2	2	2	0	0	2
snp215	2	2	2	0	2	2	2	0	0	0	2	2	0	0	2	2	2	2	2	2	2	2	2	2	2	2	2	2	0	0	0	0	2	2	2	0	0	0	2	2	2	2	2	0	0	0	0	2	2
snp216	2	2	2	0	0	0	2	2	0	0	2	2	2	2	0	0	2	2	2	2	2	2	2	2	2	2	2	2	2	0	0	2	0	0	0	2	0	0	2	2	2	2	2	0	0	0	0	2	2
snp217	1	2	2	2	2	2	2	0	2	0	2	2	2	2	0	0	2	0	2	2	2	2	2	2	2	2	2	2	0	0	0	0	2	2	2	2	0	0	0	0	0	2	2	0	2	2	2	0	0
snp218	0	0	0	0	0	0	0	0	0	0	0	0	0	0	0	0	0	0	0	0	0	0	0	0	0	0	0	0	0	0	0	0	0	0	0	0	0	0	0	0	0	0	0	0	0	0	0	0	0
snp219	2	0	2	2	0	2	2	2	2	2	2	0	2	2	2	2	2	2	2	2	2	0	2	2	0	0	2	2	2	2	2	2	2	2	2	2	2	2	2	2	2	2	0	2	0	2	2	2	2
snp220	2	2	2	2	2	2	2	2	2	2	2	2	2	2	2	2	2	2	2	2	2	2	2	2	2	2	2	2	2	2	2	2	2	2	2	2	2	2	2	2	2	2	2	2	2	2	2	2	2
snp221	2	2	2	2	2	2	2	2	2	2	2	2	2	2	2	2	2	2	2	2	2	2	2	2	2	2	2	2	2	2	2	2	2	2	2	2	2	2	2	0	2	2	2	2	2	2	2	2	2
snp222	0	0	0	0	0	0	0	0	0	0	0	0	0	0	0	0	0	0	0	0	0	0	0	0	0	0	0	0	0	0	0	0	0	0	0	0	0	0	0	0	0	0	0	0	0	0	0	0	0
snp223	0	0	0	0	0	0	0	0	0	0	0	0	0	0	0	0	0	0	0	0	0	0	0	0	0	0	0	0	0	0	0	0	0	0	0	0	0	0	0	0	0	0	0	0	0	0	0	0	0
snp224	2	2	2	2	2	2	2	2	2	2	2	2	2	2	2	2	2	2	2	2	2	2	2	2	2	2	2	2	2	2	2	2	2	2	2	2	2	2	2	2	2	2	2	2	2	2	2	2	2
snp225	0	0	0	0	0	0	0	0	0	0	0	0	0	0	0	0	0	0	0	0	0	0	0	0	0	0	0	0	0	0	0	0	0	0	0	0	0	0	0	0	0	0	0	0	0	0	0	0	0
snp226	2	0	2	2	0	2	0	2	2	2	2	0	2	0	0	0	2	0	2	2	2	2	2	2	0	2	2	2	0	2	2	2	2	2	2	0	0	2	2	2	2	2	0	2	0	2	2	2	2
snp227	2	0	2	0	0	0	0	2	0	0	0	0	0	0	0	0	0	0	0	2	2	2	2	1	2	2	0	0	0	0	0	0	0	0	0	0	0	0	0	0	0	0	0	0	2	0	0	0	2
snp228	2	0	2	0	2	0	2	0	2	2	0	2	0	2	2	2	0	0	0	0	0	2	0	2	0	2	0	2	2	2	2	2	2	2	2	2	2	2	0	2	0	2	2	0	0	0	0	2	0
snp229	2	2	0	2	0	2	2	2	2	2	2	2	2	0	2	2	2	2	2	2	2	2	2	2	2	2	2	2	0	2	0	0	0	0	0	0	2	0	0	2	0	0	2	0	2	2	2	2	2
snp230	0	0	2	2	2	0	0	0	0	0	0	0	0	0	0	0	0	0	0	0	0	0	0	0	0	0	0	0	0	0	0	0	0	0	0	2	0	0	0	0	0	2	0	0	0	0	0	0	0
snp231	0	2	2	0	2	0	0	0	0	0	0	2	0	0	0	0	2	0	2	0	0	2	2	1	0	2	0	0	0	0	0	0	0	0	0	2	0	0	2	0	0	2	2	0	0	2	2	0	0
snp232	2	0	0	0	0	0	2	2	0	0	0	2	0	0	2	2	0	2	0	0	0	0	0	1	0	0	0	1	2	2	2	2	2	2	2	2	2	2	0	0	0	0	2	0	2	0	2	0	0
snp233	2	2	2	2	2	2	2	2	2	2	2	2	2	2	2	2	2	2	2	2	2	2	2	1	2	2	2	2	0	0	0	0	2	2	2	2	2	0	2	2	2	2	2	2	2	2	2	2	2
snp234	2	2	0	0	0	2	0	0	0	2	0	2	0	2	2	2	2	2	2	2	2	2	2	2	2	0	2	2	0	0	0	0	0	0	0	0	0	0	0	0	0	0	0	2	2	0	0	0	2
snp235	0	0	0	0	0	0	0	0	0	0	0	0	0	0	0	0	0	0	0	0	0	0	0	0	0	0	0	0	0	0	0	0	0	0	0	0	0	0	0	0	0	0	0	0	0	0	0	0	0
snp236	2	2	0	2	2	2	2	2	0	2	2	2	2	2	2	2	2	2	2	2	2	0	2	1	2	0	2	0	0	0	0	0	0	0	0	0	0	0	2	0	2	2	2	2	2	2	2	2	2
snp237	0	0	0	0	0	0	0	0	0	0	0	0	0	0	0	0	0	0	2	2	2	2	2	1	2	2	0	0	0	0	0	0	0	0	0	0	0	0	0	0	0	0	0	0	0	0	0	0	0
snp238	2	2	0	2	2	2	2	0	0	2	2	2	2	0	2	2	2	2	2	2	2	2	2	2	2	2	2	0	0	0	0	0	0	0	0	0	0	0	0	0	0	0	2	2	0	2	2	2	2
snp239	2	2	2	0	0	2	2	0	0	2	0	0	0	0	2	2	2	2	0	0	2	2	2	2	0	2	2	2	0	2	2	2	2	2	2	2	2	2	2	0	0	0	0	0	2	0	0	2	0
snp240	2	2	2	0	2	0	2	0	2	2	0	2	0	2	2	2	2	2	2	2	2	2	2	2	2	2	2	2	2	2	2	2	2	2	2	2	2	2	0	2	0	0	2	1	2	2	0	0	0
snp241	2	1	2	2	2	2	2	2	2	2	0	2	2	2	2	2	2	2	0	0	0	0	0	1	0	0	2	2	2	2	2	2	2	2	2	2	2	2	2	2	2	2	2	2	2	2	2	2	2
snp242	2	2	2	2	0	2	2	0	2	2	2	0	2	0	2	2	0	0	2	2	2	2	2	2	0	2	2	2	2	2	2	2	2	2	2	2	2	2	2	0	2	2	0	2	2	0	2	2	2
snp243	2	0	0	0	2	2	2	0	0	0	0	2	0	2	0	2	0	2	2	2	2	2	2	1	0	2	0	0	2	0	2	2	0	0	0	0	2	2	0	0	0	0	2	1	0	0	0	2	2
snp244	0	2	2	2	2	2	2	2	2	2	2	2	2	2	2	2	2	2	2	2	2	2	2	2	2	2	2	2	2	2	2	2	2	2	2	2	2	2	2	2	2	2	2	2	2	2	2	2	2
snp245	0	0	2	0	0	0	2	2	2	0	2	0	2	0	0	0	0	0	0	0	0	0	0	0	0	0	0	0	2	2	2	2	2	2	2	2	2	2	0	0	0	2	0	0	0	0	2	2	0
snp246	2	2	2	2	2	0	2	2	2	0	2	2	0	2	2	2	0	2	2	2	2	2	2	2	2	2	0	2	0	2	2	2	2	2	2	0	2	2	2	2	2	2	2	0	2	0	2	2	2
snp247	0	0	0	2	0	2	0	0	2	2	0	0	2	2	0	2	0	2	0	0	0	0	0	0	0	0	0	2	0	2	2	0	0	2	2	0	2	0	2	0	2	0	0	2	2	0	2	0	2
snp248	0	0	0	0	2	0	0	0	2	0	2	0	0	0	0	0	2	0	2	0	0	0	0	0	0	0	2	0	0	2	0	0	0	0	0	2	2	0	0	0	0	0	0	0	2	2	2	0	0
snp249	2	0	2	0	0	0	0	0	0	0	0	0	0	0	0	0	0	0	0	0	0	0	0	0	0	0	0	0	0	2	0	0	0	0	0	0	0	0	0	0	0	0	0	0	0	0	0	0	0
snp250	2	2	2	0	2	2	0	2	0	2	2	0	0	0	2	2	2	2	2	2	2	2	2	2	2	2	2	0	2	2	2	2	0	0	0	0	2	2	2	2	2	0	0	2	0	0	0	2	2
snp251	0	0	0	0	2	0	2	0	0	0	0	2	0	0	2	2	0	0	0	0	0	0	0	1	0	0	0	2	2	0	0	0	2	2	2	0	0	0	0	0	0	0	2	0	2	0	0	2	0
snp252	0	0	0	0	0	2	0	0	0	0	0	0	0	0	0	0	0	0	0	0	0	0	0	0	0	0	0	0	0	0	0	0	0	0	0	0	0	0	0	0	0	0	0	2	0	0	0	0	0
snp253	2	2	2	2	2	2	2	2	2	2	0	2	2	2	2	2	0	2	2	2	2	2	2	2	2	2	2	2	2	2	2	2	2	2	2	2	2	2	2	2	2	2	2	2	2	2	2	2	2
snp254	0	0	2	2	2	0	2	2	2	0	0	2	0	0	2	0	2	0	0	0	0	0	0	1	0	0	2	2	2	2	2	2	0	0	0	2	0	2	2	2	2	0	2	0	2	0	2	2	0
snp255	2	2	2	2	2	2	2	2	2	2	2	2	2	2	2	2	2	2	2	2	2	2	2	2	2	2	2	1	2	2	2	2	2	2	2	2	2	2	2	2	2	2	2	2	2	2	2	2	2
snp256	2	2	2	0	2	2	2	0	2	0	2	2	2	2	2	2	0	2	2	2	2	2	2	2	2	2	2	2	2	2	2	2	2	2	2	2	2	2	2	2	2	2	2	2	2	2	2	2	2
snp257	0	0	0	2	2	0	2	2	2	0	0	2	2	2	0	0	0	0	0	2	2	2	2	2	2	2	2	2	2	2	0	0	0	0	0	2	0	0	2	2	2	2	2	0	1	0	2	0	0
snp258	0	0	0	0	2	2	0	0	0	2	2	0	2	0	2	2	0	0	2	0	0	0	0	1	0	2	0	0	0	0	2	2	2	2	2	0	0	2	0	0	0	0	0	2	0	0	0	2	0
snp259	2	0	2	2	2	2	0	0	2	2	2	2	2	2	2	2	2	2	2	2	2	2	2	2	2	2	0	2	0	2	0	0	0	0	0	2	2	0	2	2	2	2	2	2	0	0	2	1	0
snp260	2	2	2	2	2	2	2	2	2	2	2	2	2	2	2	2	1	2	2	2	2	2	2	2	2	2	2	2	2	2	2	2	2	2	2	2	2	2	2	0	2	2	2	2	0	2	2	2	2
snp261	0	2	0	0	0	0	2	2	2	0	0	2	0	2	0	2	2	0	0	2	2	0	2	0	0	0	2	0	0	0	2	2	2	2	2	2	0	2	0	0	0	0	2	2	2	2	0	2	2
snp262	0	2	0	0	2	0	0	0	0	0	0	2	0	0	0	0	0	0	0	0	0	2	0	0	2	2	0	0	0	0	0	0	0	0	0	0	0	0	0	0	0	0	2	0	2	0	0	0	0
snp263	0	2	0	0	2	0	0	0	0	0	0	0	0	0	0	0	0	0	0	0	0	0	0	1	0	0	0	0	0	0	0	0	0	0	0	0	0	0	0	0	0	0	0	0	0	0	0	0	0
snp264	2	2	0	0	2	2	0	0	2	2	2	2	2	2	2	2	2	2	2	2	0	2	0	2	2	0	2	2	0	2	0	0	2	2	2	2	2	0	2	2	2	2	2	2	2	2	2	2	2
snp265	2	0	2	2	2	2	2	2	2	2	2	2	2	2	2	2	2	2	2	2	2	2	2	2	2	2	2	2	0	2	0	0	2	0	0	2	0	0	2	2	2	2	2	2	2	2	2	2	2
snp266	0	0	0	0	0	0	0	0	0	0	0	0	0	0	0	0	0	0	0	0	0	0	0	0	0	0	0	0	0	0	0	0	0	0	0	0	0	0	0	2	0	0	0	0	0	0	0	0	0
snp267	0	0	0	0	0	0	0	0	0	0	0	0	0	0	0	0	0	0	0	0	0	0	0	0	0	0	0	0	0	0	0	0	0	0	0	0	0	0	0	0	0	0	0	0	0	0	0	0	0
snp268	2	2	2	0	2	0	2	0	0	2	0	2	2	0	0	0	2	2	0	0	0	0	0	0	0	0	2	0	2	0	0	0	2	2	2	0	0	0	0	0	0	0	2	0	0	0	0	2	0
snp269	2	2	0	0	2	2	0	0	0	2	2	2	2	2	2	2	0	0	0	0	0	0	0	0	0	0	0	0	0	0	2	2	0	0	0	2	2	2	0	0	2	2	2	2	2	0	0	2	2
snp270	2	2	2	2	0	2	2	2	0	2	2	2	2	0	2	2	2	2	2	2	2	2	2	2	2	2	2	2	2	0	2	2	2	2	2	2	2	2	2	2	2	0	2	2	2	2	2	2	2
snp271	0	0	0	0	0	0	0	0	0	0	0	0	0	0	0	0	0	0	0	0	0	0	0	0	0	0	0	0	0	0	0	0	0	0	0	0	0	0	0	0	0	0	0	0	0	0	0	0	0
snp272	2	2	2	2	0	2	0	2	2	2	2	0	2	2	0	0	2	2	2	2	2	2	2	1	2	2	2	0	0	2	2	2	0	0	0	2	2	2	2	2	2	2	0	2	0	2	2	0	2
snp273	0	0	0	0	0	0	0	0	0	0	0	0	0	0	0	0	0	0	0	0	0	0	0	0	0	0	0	0	0	0	0	0	0	0	0	0	0	0	0	0	0	0	0	0	0	0	0	0	0
snp274	2	2	2	2	2	2	2	2	2	2	2	2	2	2	2	2	2	2	2	2	2	2	2	2	2	2	2	2	2	2	2	2	2	2	2	2	2	2	0	0	2	2	2	2	0	2	0	2	2
snp275	2	2	2	2	0	2	2	2	2	2	2	2	2	2	2	2	2	2	2	2	2	2	2	2	2	2	2	2	2	2	2	2	2	2	2	2	2	2	2	2	2	2	2	2	2	2	2	2	2
snp276	2	2	2	2	2	2	2	2	2	0	2	2	2	2	2	2	2	2	2	2	2	2	2	2	2	2	2	2	2	2	2	2	2	2	2	2	2	2	2	2	2	2	2	2	2	2	2	2	2
snp277	2	2	2	2	2	2	2	2	2	2	2	2	2	2	2	2	2	2	2	2	2	2	2	2	2	2	2	2	2	2	2	2	2	2	2	2	2	2	2	2	2	2	2	2	2	2	2	2	2
snp278	2	2	2	2	2	2	2	2	2	2	2	2	2	2	2	2	2	2	2	2	2	2	2	2	2	2	2	2	2	2	2	2	2	2	2	2	2	2	0	0	2	2	2	2	0	2	2	2	2
snp279	2	0	2	2	2	0	0	2	0	2	2	0	0	2	0	0	2	2	2	2	2	2	2	0	2	2	0	2	2	0	2	2	2	2	2	0	0	2	2	2	2	2	0	0	2	0	2	0	2
snp280	2	2	2	2	2	2	0	2	2	2	2	0	2	2	2	0	2	2	2	0	0	2	0	0	0	2	2	0	0	0	0	0	0	0	0	0	0	0	0	2	2	2	0	2	0	2	2	2	2
snp281	0	2	2	0	0	2	0	2	0	2	0	0	0	0	0	0	2	2	0	0	0	0	0	1	2	0	2	2	2	0	0	0	2	2	2	0	0	0	0	0	1	0	0	0	0	2	2	2	0
snp282	0	0	0	0	0	0	0	0	0	0	0	0	0	0	0	0	0	0	0	0	0	0	0	0	0	0	0	0	0	0	0	0	0	0	0	0	0	0	0	0	0	0	0	0	0	0	0	0	0
snp283	0	0	2	0	2	0	2	2	2	0	2	0	2	0	2	0	0	0	0	0	0	0	0	0	2	0	0	2	0	0	0	0	0	0	0	0	2	0	2	0	2	2	0	0	2	0	2	0	0
snp284	2	0	0	2	2	0	2	2	2	2	0	2	2	2	0	2	0	2	2	0	0	2	0	2	2	0	2	0	0	2	0	0	2	2	2	1	2	0	2	2	2	2	2	0	2	2	2	2	0
snp285	2	2	2	2	2	2	2	0	2	2	2	2	2	2	2	2	2	2	1	2	0	0	0	0	0	2	2	2	2	2	2	2	2	2	2	2	2	2	0	0	2	2	2	2	2	2	2	2	2
snp286	2	2	2	2	2	2	0	0	2	2	2	2	0	2	2	0	2	2	2	2	2	2	2	2	2	2	0	0	0	0	2	2	0	0	0	0	2	2	2	2	2	2	2	2	0	2	2	2	2
snp287	2	2	2	2	0	0	0	2	0	0	0	0	2	2	0	0	0	0	0	2	2	2	2	2	2	2	0	0	0	0	0	0	0	0	0	0	0	0	2	2	2	0	0	2	0	0	0	0	0
snp288	2	2	2	2	2	2	2	2	2	2	2	2	2	2	2	2	2	2	2	2	2	2	2	2	2	2	0	2	2	2	2	2	2	2	2	2	2	2	2	2	2	2	2	2	2	2	2	2	2
snp289	0	2	0	2	2	2	2	2	2	2	2	2	2	2	2	2	2	2	2	2	2	2	2	2	2	2	2	2	2	0	2	2	2	2	2	2	2	2	2	2	2	2	2	2	2	2	2	2	2
snp290	0	2	2	0	0	2	0	0	0	0	2	0	0	0	2	0	2	0	0	2	2	0	2	0	0	2	0	2	2	0	2	2	0	0	0	1	0	2	0	0	0	0	0	2	0	0	0	0	2
snp291	2	2	2	2	0	2	2	2	2	0	0	2	2	2	2	2	0	2	0	0	0	0	0	0	0	0	0	2	0	2	0	0	0	2	2	2	2	0	2	0	2	2	2	2	2	0	2	2	2
snp292	0	0	2	0	0	0	0	0	0	0	0	0	0	0	0	0	0	0	0	0	0	0	0	0	0	0	0	0	0	0	0	0	0	0	0	0	0	0	0	0	0	0	0	0	0	0	0	0	0
snp293	0	0	2	2	0	0	2	0	2	2	2	0	2	2	2	0	0	0	0	0	0	0	0	0	2	0	2	2	0	0	0	0	0	0	0	0	0	0	2	2	2	2	0	1	2	2	2	2	2
snp294	2	2	2	2	2	2	2	0	0	2	2	2	0	2	2	2	2	2	2	2	2	2	2	1	0	2	2	2	2	2	2	0	0	0	0	2	2	0	2	2	2	2	2	2	2	2	2	0	2
snp295	2	2	2	2	2	0	0	2	0	2	0	2	0	2	2	0	2	2	2	0	0	0	0	0	2	0	2	0	2	0	2	2	2	2	2	2	0	2	2	2	2	2	2	0	2	2	2	0	2
snp296	0	0	0	0	0	2	0	0	0	0	0	0	2	2	0	0	0	0	2	1	2	0	0	1	0	0	2	0	2	2	1	0	0	0	0	0	2	0	0	0	2	0	0	2	2	0	0	2	2
snp297	2	2	2	2	2	2	2	2	0	2	2	0	2	2	2	2	2	2	2	2	2	0	2	1	0	0	2	2	2	0	0	0	2	2	2	2	2	0	2	2	2	2	0	2	2	2	2	2	2
snp298	2	0	2	2	2	2	2	2	2	2	2	2	2	2	2	2	0	0	2	2	2	2	2	2	2	2	2	2	2	2	2	2	2	2	2	2	2	2	2	2	2	2	2	2	0	2	2	2	2
snp299	0	0	2	2	0	0	0	0	0	2	0	0	0	0	0	2	0	0	0	0	0	0	0	0	0	0	2	0	0	0	0	0	0	0	0	2	0	0	2	2	0	0	0	0	0	0	0	0	0
snp300	2	2	1	0	2	0	2	2	2	2	2	0	2	0	2	0	0	0	2	2	2	2	2	1	0	2	0	2	2	2	2	2	2	2	2	2	2	2	2	2	2	2	0	0	2	2	2	2	0
snp301	2	2	2	2	2	2	2	2	2	2	2	2	2	2	2	2	1	2	2	2	2	2	2	2	2	2	2	2	2	2	2	2	2	2	2	2	2	2	2	0	2	2	2	2	0	2	2	2	2
snp302	2	2	0	0	2	2	0	0	2	2	2	2	2	2	2	2	2	2	2	2	2	2	2	1	2	2	2	0	2	2	2	2	2	2	2	0	2	2	2	2	2	2	2	2	0	2	2	0	0
snp303	0	0	0	2	0	0	0	0	2	0	2	0	0	0	2	0	0	0	0	2	0	2	0	0	0	2	0	0	2	2	0	0	2	2	2	2	0	0	0	0	0	2	0	0	0	2	0	2	0
snp304	0	0	0	0	0	0	0	0	0	0	0	0	0	0	0	0	0	0	2	2	2	2	2	0	2	2	0	0	0	0	0	0	0	0	0	0	0	0	0	0	0	0	0	0	0	0	0	0	0
snp305	2	2	2	2	2	2	2	0	0	2	2	2	2	0	2	2	2	0	2	2	2	2	2	2	2	2	2	0	0	0	0	0	0	0	0	0	0	0	0	0	0	0	2	2	0	2	2	2	0
snp306	0	0	0	0	0	0	0	0	0	0	0	0	0	0	0	0	0	0	0	0	0	0	0	0	0	0	0	0	0	0	0	0	0	0	0	0	0	0	0	0	0	0	0	0	2	0	0	0	0
snp307	2	0	0	2	2	0	2	2	2	0	2	2	2	2	2	2	0	0	2	2	2	2	2	1	0	2	0	2	0	2	2	2	2	2	2	2	2	2	2	2	2	2	2	2	0	0	0	0	2
snp308	0	0	0	0	0	0	0	0	0	0	0	0	0	0	0	0	0	0	0	0	0	0	0	0	0	0	0	0	0	0	0	0	0	0	0	0	0	0	0	0	0	0	0	0	0	0	0	0	0
snp309	2	2	2	2	2	2	2	2	2	2	2	2	2	2	2	2	2	2	2	2	2	2	2	2	2	2	2	2	2	2	2	2	2	2	2	2	2	2	2	2	2	2	2	2	2	2	2	2	2
snp310	2	2	2	2	2	0	0	2	0	2	2	0	2	2	0	0	2	2	2	2	2	2	2	0	2	2	0	2	2	0	2	2	2	2	2	2	0	2	2	2	2	2	0	0	0	0	2	0	2
snp311	1	2	2	0	0	0	2	0	0	0	2	0	0	0	0	0	2	0	0	0	0	2	0	2	2	2	2	0	0	0	0	0	0	0	0	0	0	0	0	0	0	0	0	0	0	0	0	0	0
snp312	0	0	0	0	2	0	2	2	2	0	2	0	0	0	0	0	0	0	2	0	0	2	0	1	0	0	0	0	0	2	0	2	0	0	0	2	2	2	0	0	0	0	0	0	2	0	0	0	0
snp313	0	0	0	0	2	0	0	0	0	0	2	0	0	0	0	0	2	0	0	0	0	0	0	1	2	0	2	0	0	0	0	0	0	0	0	0	0	0	0	0	0	0	0	0	0	0	0	0	0
snp314	2	2	2	2	2	2	2	2	2	2	2	2	2	2	2	2	2	2	2	2	2	2	2	2	2	2	2	2	2	2	2	2	2	2	2	2	2	2	2	2	2	2	2	2	2	2	0	2	2
snp315	0	0	2	2	2	0	2	2	2	0	2	0	2	0	0	0	0	0	0	0	0	0	0	1	0	2	0	2	2	2	2	2	2	2	2	2	2	2	2	2	0	2	2	0	0	2	2	2	0
snp316	0	2	2	0	0	0	2	0	0	0	0	0	0	0	2	0	0	0	0	0	0	0	0	0	0	0	0	2	0	0	0	0	0	0	0	0	0	0	0	2	0	0	0	0	0	0	0	0	0
snp317	2	2	2	0	0	0	2	2	2	0	2	2	2	2	0	0	2	2	2	2	2	2	2	2	2	2	2	0	2	2	2	2	2	2	2	2	2	2	2	2	2	0	2	0	0	0	0	2	2
snp318	2	2	2	2	0	2	2	2	2	2	2	2	2	2	2	2	2	2	2	2	2	0	0	0	2	2	2	2	2	2	2	2	2	2	2	2	2	2	2	2	2	2	2	2	2	2	2	2	2
snp319	0	2	2	2	0	0	2	2	0	0	0	2	0	0	0	2	2	0	0	2	2	2	2	1	2	2	0	0	2	0	0	0	0	0	0	0	2	0	1	0	0	2	2	2	0	0	0	2	2
snp320	2	2	2	2	2	2	2	2	0	2	2	0	2	2	2	2	2	2	2	2	2	2	2	1	2	2	2	0	2	0	2	2	0	0	0	2	0	2	2	2	2	2	0	2	2	2	2	2	2
snp321	0	0	0	0	0	0	2	0	0	0	0	0	0	0	0	0	0	0	0	0	0	0	0	0	0	0	0	0	0	0	0	0	0	0	0	0	0	0	2	2	0	0	0	0	0	0	0	0	0
snp322	0	0	2	0	0	0	0	2	2	0	0	0	0	2	0	0	0	0	0	0	0	0	0	0	0	0	0	2	2	2	2	2	2	2	2	2	2	2	2	2	2	2	0	0	2	0	0	0	0
snp323	2	2	2	2	2	2	0	0	2	2	2	2	0	2	2	0	2	2	2	2	2	2	2	2	2	2	0	0	0	0	2	2	0	0	0	0	2	2	2	2	2	2	2	2	0	2	2	2	2
snp324	0	2	2	2	0	0	2	2	2	0	0	2	0	2	0	0	0	2	0	0	0	0	0	1	2	0	2	2	0	0	0	0	0	0	0	2	2	0	2	2	2	2	2	0	2	2	2	0	2
snp325	2	2	2	2	2	2	2	2	2	2	2	2	2	2	0	2	2	2	2	2	2	2	2	2	2	2	2	2	2	2	2	2	2	2	2	2	2	2	2	2	2	2	1	2	2	2	2	0	2
snp326	2	2	0	0	2	2	2	2	0	2	2	1	2	2	2	0	2	2	2	2	2	2	2	0	0	2	2	2	2	2	0	0	2	2	2	2	0	0	2	2	2	2	0	2	0	2	2	1	0
snp327	2	0	2	0	0	0	0	0	0	0	0	0	0	0	0	0	0	0	0	0	0	0	0	0	0	0	0	0	0	2	0	0	0	0	0	0	0	0	0	0	0	0	0	0	0	0	0	0	0
snp328	0	0	0	0	0	0	0	0	0	0	0	0	0	0	0	0	0	0	2	2	2	2	2	0	0	0	0	0	0	0	0	0	0	0	0	0	0	0	0	0	0	0	0	0	0	0	0	0	0
snp329	0	0	0	0	0	0	0	0	0	0	0	0	0	0	0	0	0	0	2	2	2	2	2	0	0	0	0	0	0	0	0	0	0	0	0	0	0	0	0	0	0	0	0	0	0	0	0	0	0
snp330	0	0	0	0	0	0	0	0	0	0	0	0	0	0	0	0	0	0	0	0	0	0	0	0	0	0	0	0	0	0	0	0	0	0	0	0	0	0	0	0	0	0	0	0	0	0	0	0	0
snp331	2	0	0	0	2	2	0	0	0	2	2	0	2	0	2	2	2	0	2	2	2	2	2	1	0	2	0	0	2	2	2	2	2	2	2	0	0	2	0	0	0	0	0	2	0	0	0	2	0
snp332	0	0	0	0	0	0	0	0	2	0	0	0	2	2	0	0	0	0	0	0	0	0	0	1	0	0	0	0	0	0	2	2	0	0	0	0	0	2	0	0	0	0	0	2	2	2	2	0	0
snp333	2	2	0	2	2	2	2	2	2	0	2	2	2	2	2	2	0	2	2	2	2	2	2	1	2	2	2	2	2	2	2	2	2	2	2	2	2	2	0	0	2	2	2	2	2	2	2	2	2
snp334	2	0	0	2	2	0	2	0	2	0	2	2	2	2	2	2	0	0	2	2	2	2	2	1	0	2	0	0	0	2	2	2	0	0	0	2	2	2	2	2	1	2	2	2	2	0	0	0	2
snp335	2	0	0	2	2	0	2	0	2	0	2	2	2	2	2	2	0	0	2	2	2	2	2	1	0	2	0	0	0	2	2	2	0	0	0	2	2	2	2	2	1	2	2	2	2	0	0	0	2
snp336	2	2	2	2	2	2	0	2	2	0	0	2	2	2	2	2	0	2	0	2	2	2	2	2	2	2	0	2	0	2	2	2	2	2	2	2	2	2	2	2	2	2	2	2	0	2	2	2	2
snp337	0	0	0	0	2	0	2	2	2	0	2	0	0	0	0	0	0	0	2	0	0	2	0	1	0	0	0	0	0	2	0	2	0	0	0	2	2	2	0	0	0	0	0	0	2	0	0	0	0
snp338	0	2	0	0	0	2	2	0	2	0	0	2	2	0	2	2	2	2	0	0	0	0	0	2	0	0	2	0	0	2	0	0	0	0	0	2	2	0	2	0	0	0	2	2	2	2	0	2	0
snp339	0	0	2	0	0	2	2	2	2	0	0	0	2	0	0	0	2	2	0	2	2	2	2	1	0	0	2	0	2	2	2	2	2	2	2	2	2	2	0	0	0	2	0	0	0	2	2	2	0
snp340	2	0	2	2	2	0	2	2	0	2	2	0	0	2	0	2	2	0	2	2	2	2	2	1	2	2	2	2	0	0	0	0	0	0	0	2	0	0	0	2	2	2	0	0	2	0	2	0	0
snp341	2	0	0	0	2	2	0	0	0	2	2	0	2	0	2	2	2	0	2	2	2	2	2	1	0	2	0	0	2	2	2	2	2	2	2	0	0	2	0	0	0	0	0	2	0	0	0	2	0
snp342	2	2	2	2	2	2	2	2	2	2	2	2	2	2	2	2	2	2	2	0	0	2	0	2	0	2	2	2	0	2	2	2	2	2	2	2	2	2	2	2	2	2	2	2	2	2	2	2	2
snp343	0	0	0	0	0	0	2	0	0	0	0	0	0	0	0	2	0	0	0	0	0	0	0	0	0	0	0	2	2	2	2	2	2	2	2	2	2	2	0	0	0	0	0	0	2	0	0	0	0
snp344	2	0	2	2	2	0	2	0	2	0	2	0	2	0	0	0	0	0	0	0	0	0	0	0	0	0	0	2	2	2	2	2	2	2	2	2	2	2	0	0	2	2	0	0	0	2	2	2	2
snp345	2	0	0	2	2	0	0	2	2	0	2	2	0	2	2	2	0	2	2	2	2	2	2	1	2	2	2	2	2	2	2	2	2	2	2	2	2	2	2	2	2	2	1	1	0	2	2	2	2
snp346	2	0	0	2	2	2	0	0	0	2	0	0	0	2	2	0	0	2	0	0	0	0	0	0	2	0	0	0	0	1	0	0	2	2	2	0	0	0	2	0	2	2	0	0	2	0	2	0	2
snp347	0	0	0	0	0	0	0	0	0	0	0	0	0	0	0	0	2	0	0	0	0	0	0	0	2	0	2	0	0	0	0	0	0	0	0	0	0	0	0	0	0	0	0	0	0	0	0	0	0
snp348	2	0	2	2	0	2	2	2	0	2	2	2	0	0	2	2	2	2	2	2	2	2	2	2	2	2	2	2	2	2	0	0	2	2	2	2	0	0	2	2	0	0	2	0	0	2	0	2	2
snp349	2	2	0	2	2	2	2	2	0	2	2	2	2	2	2	2	2	2	2	2	2	2	2	1	2	2	2	0	0	0	0	0	0	0	0	0	0	0	2	0	2	2	2	2	2	2	2	2	2
snp350	2	2	2	2	2	2	2	2	2	2	2	2	2	2	2	2	2	2	0	0	0	0	0	2	2	0	2	2	2	2	2	2	2	2	2	2	2	2	2	2	2	2	2	2	2	2	2	2	2
snp351	0	2	0	0	2	2	2	0	0	0	2	2	0	2	2	2	2	2	0	2	2	0	2	0	0	2	0	0	2	2	2	2	2	2	2	2	0	2	2	0	0	0	2	2	0	2	0	0	0
snp352	0	0	0	2	0	0	0	0	0	0	0	0	0	0	0	0	0	0	0	0	0	0	0	0	0	0	0	0	0	2	0	0	0	0	0	0	0	0	0	0	0	0	0	0	0	0	0	0	0
snp353	2	2	2	2	2	2	2	2	2	2	2	2	2	2	2	2	2	2	2	2	2	2	2	2	2	2	2	2	2	2	2	2	2	2	2	2	2	2	2	2	2	2	2	2	2	2	2	2	2
snp354	0	0	0	0	0	0	0	0	0	0	0	0	0	0	0	0	0	0	2	2	2	2	2	1	0	2	0	0	0	0	0	0	0	0	0	0	0	0	0	0	0	0	0	0	0	0	0	0	0
snp355	0	0	0	0	0	2	0	0	0	0	0	2	0	2	2	2	2	2	2	2	2	2	2	1	0	0	2	0	0	0	0	0	0	0	0	0	0	0	0	0	0	0	0	2	0	0	0	0	0
snp356	2	2	2	0	2	2	0	2	2	2	2	0	2	0	2	2	0	2	2	2	2	2	2	2	2	2	2	0	0	0	0	0	0	0	0	0	2	0	0	2	2	0	0	2	2	2	2	2	2
snp357	0	0	0	0	0	0	0	0	0	0	0	2	0	0	0	0	0	0	0	2	2	2	2	1	2	0	0	0	0	0	0	0	0	0	0	0	0	0	2	0	0	0	2	0	2	0	0	0	0
snp358	0	0	1	2	2	0	2	2	2	2	2	2	2	2	2	2	0	0	2	2	2	2	2	1	2	2	0	2	2	2	2	2	2	2	2	2	2	2	2	0	2	2	2	0	2	2	2	0	2
snp359	1	1	1	1	1	1	1	1	1	1	1	1	1	1	1	1	1	1	1	1	1	1	1	1	1	1	1	1	1	1	1	1	1	1	1	1	1	1	1	2	1	1	1	1	1	1	1	1	1
snp360	2	2	2	2	2	2	2	2	2	2	2	2	2	2	2	2	2	2	2	2	2	2	2	2	2	2	2	2	2	2	2	2	2	2	2	2	2	2	2	2	2	2	2	2	2	2	2	2	2
snp361	2	2	2	2	2	2	2	2	2	2	0	2	2	2	2	2	2	2	2	2	2	0	2	0	2	0	2	2	2	2	2	2	2	2	2	2	2	2	0	0	2	2	2	2	2	2	2	2	2
snp362	2	2	2	2	2	2	2	2	2	2	2	2	0	2	2	2	2	2	2	2	2	2	2	2	2	2	2	2	0	2	2	2	0	0	0	0	2	2	2	2	2	2	2	2	2	2	2	2	2
snp363	2	2	2	0	0	0	2	0	0	0	2	2	0	0	0	0	0	0	0	2	2	2	2	2	0	2	0	0	0	0	0	0	0	0	0	0	0	0	2	2	0	0	2	0	2	2	0	0	0
snp364	0	0	0	2	0	2	0	0	0	0	2	0	2	0	0	0	0	0	0	0	0	0	0	0	0	0	0	0	0	0	0	0	0	0	0	0	0	0	2	0	2	2	0	2	0	0	2	2	2
snp365	0	0	0	2	2	0	2	2	0	0	0	0	0	2	0	0	2	2	0	0	0	0	0	0	0	0	0	0	0	0	0	0	0	0	0	0	2	2	2	2	2	2	0	0	2	2	0	2	2
snp366	0	0	2	0	0	0	0	0	0	0	2	0	0	2	0	0	0	2	0	0	0	0	0	1	0	0	0	0	2	2	0	0	0	0	0	0	1	0	2	2	2	0	0	0	0	0	2	1	1
snp367	0	0	0	0	2	0	0	0	2	0	0	0	0	2	0	0	0	0	0	0	0	0	0	0	0	0	0	0	0	2	0	0	0	0	0	0	0	0	0	0	0	2	0	0	0	0	0	0	0
snp368	0	0	0	0	0	0	0	0	0	0	0	0	0	0	0	0	0	0	0	0	0	0	0	0	0	0	0	0	0	0	0	0	0	0	0	0	0	0	0	0	0	0	0	0	0	0	0	0	0
snp369	0	0	2	2	2	0	2	2	2	0	2	0	2	0	0	0	0	0	0	0	0	0	0	1	0	2	0	2	2	2	2	2	2	2	2	2	2	2	2	2	0	2	2	0	0	2	2	2	0
snp370	0	2	0	0	0	2	2	0	0	2	2	2	0	0	2	2	0	0	2	2	2	2	2	1	2	2	0	2	2	2	2	2	0	0	0	0	2	0	0	0	2	2	2	2	0	0	0	2	0
snp371	2	0	0	0	0	0	0	0	0	0	2	0	0	0	0	0	2	2	2	2	0	2	0	2	0	2	0	0	0	0	0	0	0	0	0	0	0	0	0	0	0	0	0	0	0	0	0	0	0
snp372	2	2	0	2	0	2	2	2	0	2	0	0	0	0	2	2	2	2	2	2	2	0	2	0	2	2	2	1	2	2	2	2	2	2	2	2	2	0	0	2	0	2	0	0	0	0	0	0	2
snp373	0	0	0	0	0	0	0	2	2	0	0	0	0	2	0	0	0	2	0	0	0	0	0	0	0	0	0	2	2	2	2	2	2	2	2	2	2	2	2	2	2	2	0	0	2	0	0	0	2
snp374	2	2	2	2	2	2	0	0	2	2	2	2	2	2	2	2	0	2	2	2	0	0	2	1	2	2	2	0	2	2	2	2	2	2	2	0	2	2	2	2	2	2	2	2	2	0	0	2	2
snp375	2	2	2	2	2	2	2	2	2	0	2	2	2	2	2	2	2	2	2	2	2	2	2	1	2	2	2	2	2	2	2	2	2	2	2	2	2	2	2	2	2	2	2	2	2	2	2	2	2
snp376	0	2	0	2	0	2	2	2	2	2	2	2	2	2	0	2	2	2	2	2	2	2	2	1	2	2	2	2	2	2	2	2	2	2	2	2	2	2	2	2	2	2	2	2	2	2	0	2	2
snp377	2	0	0	0	2	0	0	0	0	2	0	0	0	2	2	0	2	2	0	2	2	2	2	2	2	2	0	0	2	0	2	2	0	1	1	0	0	0	0	2	2	0	1	2	2	2	2	0	2
snp378	2	0	0	2	0	2	0	0	0	0	2	0	0	2	0	0	2	2	0	2	2	2	2	1	2	2	0	0	0	0	0	0	0	0	0	0	0	0	2	2	2	2	0	2	2	0	0	0	0
snp379	2	0	0	0	0	0	2	2	0	0	0	2	0	0	2	2	0	2	0	0	0	0	0	1	0	0	0	1	2	2	2	2	2	2	2	2	2	2	0	0	0	0	2	0	2	0	2	0	0
snp380	2	2	2	2	2	2	0	0	0	2	0	2	2	0	0	0	2	2	2	0	0	0	0	1	0	0	2	0	0	2	0	0	0	0	0	2	0	0	0	0	0	0	2	2	0	0	0	2	0
snp381	2	0	2	2	0	2	2	2	0	2	2	2	0	0	2	2	2	2	2	2	2	2	2	2	2	2	2	2	2	2	0	0	2	2	2	2	0	0	2	2	0	0	2	0	0	2	0	2	2
snp382	0	2	2	0	2	0	2	2	0	0	0	2	0	0	2	0	2	0	0	0	0	0	0	0	0	0	0	0	0	0	0	0	0	0	0	0	0	0	0	2	0	0	2	0	0	0	0	0	0
snp383	0	2	0	0	0	2	2	0	0	2	2	2	0	0	2	2	0	0	2	2	2	2	2	1	2	2	0	2	2	2	2	2	0	0	0	0	2	0	0	0	2	2	2	2	0	0	0	2	0
snp384	0	0	0	0	0	0	0	0	0	0	0	2	0	2	0	0	0	0	0	0	0	2	0	1	0	0	0	0	2	2	0	0	0	0	0	0	0	0	0	0	0	0	2	0	0	0	0	0	0
snp385	2	2	2	0	0	0	0	0	0	2	0	0	0	0	2	2	2	2	0	0	0	0	0	1	0	0	2	0	0	0	0	0	2	2	2	2	2	0	0	0	0	0	0	0	0	0	0	2	0
snp386	0	0	0	0	0	0	0	0	0	0	0	0	0	0	0	0	0	0	0	2	2	2	2	0	0	2	0	0	0	0	0	0	0	0	0	0	0	0	0	0	0	0	0	0	0	0	0	0	0
snp387	2	0	0	2	2	0	2	2	2	0	2	2	2	2	2	2	0	0	2	2	2	2	2	1	0	2	0	2	0	2	2	2	2	2	2	2	2	2	2	2	2	2	2	2	0	0	0	0	2
snp388	0	0	0	0	0	0	0	2	0	0	0	0	0	0	0	0	0	0	0	0	0	0	0	0	0	0	0	0	0	0	0	0	2	2	2	0	0	0	0	0	0	0	0	0	0	0	0	0	0
snp389	2	0	0	2	2	0	2	0	2	0	2	2	2	2	2	2	0	0	2	2	2	2	2	1	0	2	0	2	0	2	2	2	0	0	0	2	2	2	2	2	1	2	2	2	2	0	0	0	2
snp390	2	0	0	2	2	0	2	0	2	0	2	2	2	2	2	2	0	0	2	2	2	2	2	1	0	2	0	2	0	2	2	2	0	0	0	2	2	2	2	2	1	2	2	2	2	0	0	0	2
snp391	0	2	2	0	0	2	0	0	0	2	0	0	0	0	0	0	2	2	0	0	0	0	0	1	2	0	2	0	2	0	0	0	0	0	0	0	0	0	0	0	1	0	0	0	0	2	2	2	0
snp392	0	2	2	0	0	2	0	0	0	2	0	0	0	0	0	0	2	2	0	0	0	0	0	1	2	0	2	0	2	0	0	0	0	0	0	0	0	0	0	0	1	0	0	0	0	2	2	2	0
snp393	2	0	0	2	2	0	2	0	2	0	2	2	2	2	2	2	0	0	2	2	2	2	2	1	0	2	0	0	0	2	2	2	0	0	0	2	2	2	2	2	1	2	2	2	2	0	0	0	2
snp394	2	0	0	2	2	0	2	0	2	0	2	2	2	2	2	2	0	0	2	2	2	2	2	1	0	2	0	0	0	2	2	2	0	0	0	2	2	2	2	2	1	2	2	2	2	0	0	0	2
snp395	2	0	0	2	2	0	2	0	2	0	2	2	2	2	2	2	0	0	2	2	2	2	2	1	0	2	0	0	0	2	2	2	0	0	0	2	2	2	2	2	1	2	2	2	2	0	0	0	2
snp396	0	2	2	0	0	2	0	2	0	2	0	0	0	0	0	0	2	2	0	0	0	0	0	1	2	0	2	2	2	0	0	0	2	2	2	0	0	0	0	0	1	0	0	0	0	2	2	2	0
snp397	2	0	0	2	2	0	2	0	2	0	2	2	2	2	2	2	0	0	2	2	2	2	2	1	0	2	0	0	0	2	2	2	0	0	0	2	2	2	2	2	1	2	2	2	2	0	0	0	2
snp398	2	0	0	2	2	0	2	2	2	0	0	2	2	2	2	2	0	0	0	2	2	0	2	0	0	2	0	2	0	2	2	2	2	2	2	2	2	2	2	2	1	2	2	2	2	2	2	0	2
snp399	0	2	0	2	2	0	2	2	2	0	2	2	2	2	0	0	0	0	2	2	2	2	2	1	2	2	2	2	2	2	2	2	0	0	0	0	0	2	2	2	2	2	2	0	2	2	2	0	2
snp400	2	0	0	0	2	0	2	2	0	0	0	2	2	0	2	2	0	0	0	2	2	0	2	1	2	2	0	1	0	0	0	0	2	2	2	0	0	0	0	0	2	0	2	0	2	2	2	0	2
snp401	0	2	2	2	0	2	0	0	2	2	0	0	0	2	0	0	2	2	0	0	0	0	0	0	0	0	2	0	2	2	2	2	0	0	0	1	1	2	2	2	0	2	0	2	0	0	0	2	0
snp402	0	2	2	2	0	2	0	0	2	2	2	0	0	2	0	0	2	2	2	0	0	2	0	1	0	0	2	0	2	2	2	2	0	0	0	2	2	2	2	2	0	2	0	1	0	0	0	2	0
snp403	0	2	2	2	0	2	0	0	2	2	0	0	0	2	0	0	2	2	0	0	0	0	0	0	0	0	2	0	2	2	2	2	0	0	0	2	2	2	2	2	0	2	0	2	0	0	0	2	0
snp404	0	2	0	2	2	0	2	2	2	0	2	2	2	2	0	0	0	0	0	2	2	2	2	1	0	2	0	2	2	2	2	2	2	2	2	2	0	2	2	2	2	2	2	0	2	2	2	0	0
snp405	0	2	0	2	2	0	2	2	2	0	2	2	2	2	0	0	0	0	0	2	2	2	2	1	0	2	0	2	2	2	2	2	2	2	2	2	0	2	2	2	2	2	2	0	2	2	2	0	0
snp406	0	2	2	2	0	2	0	0	2	2	2	0	2	2	0	0	2	2	2	0	0	2	0	1	0	0	2	0	2	2	2	2	0	0	0	0	2	2	2	2	0	2	0	2	0	0	0	2	0
snp407	2	2	2	2	2	2	2	2	2	2	2	2	2	2	2	2	2	0	2	2	2	2	2	2	2	2	2	2	2	2	2	2	2	2	2	2	2	2	2	2	2	2	2	2	2	2	2	2	2
snp408	2	2	2	2	2	2	2	2	2	2	2	2	2	2	2	2	2	0	2	2	2	2	2	2	2	2	2	2	2	2	2	2	2	2	2	2	2	2	2	2	2	2	2	2	2	2	2	2	2
snp409	2	2	2	2	2	2	2	2	2	2	2	2	2	2	2	2	2	2	2	2	2	2	2	2	2	2	2	0	2	2	2	2	2	2	2	2	2	2	2	2	2	2	2	2	2	2	2	2	2
snp410	0	2	2	2	0	2	0	0	2	2	2	0	2	2	0	0	2	2	2	0	0	0	0	1	0	0	2	0	2	2	2	2	2	2	2	0	2	2	2	2	0	2	0	2	0	0	0	2	0
snp411	0	0	0	0	0	0	0	0	0	0	0	0	0	0	0	0	0	0	0	0	0	0	0	0	0	0	0	2	0	0	0	0	0	0	0	0	0	0	0	0	0	0	0	0	0	0	0	0	0
snp412	0	0	0	0	0	0	0	0	0	0	0	0	0	0	0	0	0	0	0	0	0	0	0	0	0	0	0	2	0	0	0	0	0	0	0	0	0	0	0	0	0	0	0	0	0	0	0	0	0
snp413	2	2	2	2	2	2	2	2	2	2	2	2	2	2	2	2	2	2	2	2	2	2	2	2	2	2	2	0	2	2	2	2	2	2	2	2	2	2	2	2	2	2	2	2	2	2	2	2	2
snp414	0	0	0	0	0	0	2	0	0	0	2	0	0	0	0	0	0	0	2	0	0	0	0	2	0	2	0	0	0	0	0	0	0	0	0	0	0	0	0	0	0	0	0	0	0	0	0	0	0
snp415	0	0	0	0	0	0	2	0	0	0	2	0	0	0	0	0	0	0	2	0	0	0	0	1	0	2	0	0	0	0	0	0	0	0	0	0	0	0	0	0	0	0	0	0	0	0	0	0	0
snp416	2	2	2	2	2	0	2	2	2	2	0	2	2	2	2	2	2	2	0	2	2	0	2	2	2	0	2	2	2	2	2	2	2	2	2	2	2	2	2	2	2	2	2	2	2	2	2	2	2
snp417	0	0	0	0	0	2	0	0	0	0	2	0	0	0	0	0	0	0	2	0	0	2	0	0	0	2	0	0	0	0	0	0	0	0	0	0	0	0	0	0	0	0	0	0	0	0	0	0	0
snp418	0	0	0	0	0	2	0	0	0	0	2	0	0	0	0	0	0	0	2	0	0	2	0	1	0	2	0	0	0	0	0	0	0	0	0	0	0	0	0	0	0	0	0	0	0	0	0	0	0
snp419	2	2	2	2	2	0	2	2	2	2	0	2	2	2	2	2	2	2	0	2	2	0	2	1	2	0	2	2	2	2	2	2	2	2	2	2	2	2	2	2	2	2	2	2	2	2	2	2	2
snp420	0	0	0	0	0	2	0	0	0	0	0	0	0	0	0	0	0	0	0	0	0	0	0	0	0	0	0	0	0	0	0	0	0	0	0	0	0	0	0	0	0	0	0	0	0	0	0	0	0
snp421	2	2	2	2	2	0	2	2	2	0	2	2	2	2	2	2	2	2	2	2	2	2	2	2	2	2	2	2	2	2	2	2	2	2	2	2	2	2	2	2	2	2	2	2	2	2	2	2	2
snp422	0	0	0	0	0	0	0	0	0	2	0	0	0	0	0	0	0	0	0	0	0	0	0	0	0	0	0	0	0	0	0	0	0	0	0	0	0	0	0	0	0	0	0	0	0	0	0	0	0
snp423	0	0	0	2	2	2	0	0	0	2	0	0	2	2	0	0	0	0	0	0	0	0	0	0	2	0	0	0	0	0	0	0	0	0	0	0	0	0	2	0	0	0	0	2	0	2	0	2	2
snp424	2	2	2	0	0	0	2	2	2	0	2	2	0	0	2	2	2	2	2	2	2	2	2	2	0	2	2	2	2	2	2	2	2	2	2	2	2	2	0	2	2	2	2	0	2	0	2	0	0
snp425	0	0	0	2	2	2	0	0	0	2	0	0	2	2	0	0	0	0	0	0	0	0	0	0	2	0	0	0	0	0	0	0	0	0	0	0	0	0	2	0	0	0	0	2	0	2	0	2	2
snp426	2	2	2	0	0	2	0	2	2	0	2	2	0	0	2	2	2	2	2	2	2	2	2	2	0	2	2	2	2	2	2	2	2	2	2	2	2	2	0	0	0	0	2	0	2	0	2	0	0
snp427	0	0	0	2	2	0	2	0	0	1	0	0	2	2	0	0	0	0	0	0	0	0	0	0	1	0	0	0	0	0	0	0	0	0	0	0	0	0	2	2	2	2	0	1	0	2	0	2	2
snp428	0	0	0	0	0	0	0	0	0	0	0	2	0	0	0	0	0	2	2	2	2	2	2	1	2	2	2	0	2	2	0	0	2	2	2	0	0	0	0	0	0	0	2	0	0	0	0	0	0
snp429	0	0	0	2	2	0	2	0	0	2	0	0	2	2	0	0	0	0	0	0	0	0	0	0	2	0	0	0	0	0	0	0	0	0	0	0	0	0	2	2	2	2	0	2	0	2	0	2	2
snp430	2	0	1	0	0	0	0	0	0	0	0	2	0	0	0	0	0	2	2	2	2	2	2	2	2	2	2	0	2	2	0	0	2	2	2	0	0	0	0	0	0	0	2	0	0	0	0	0	0
snp431	0	2	1	2	2	2	2	2	2	2	2	0	2	2	2	2	2	0	0	0	0	0	0	0	0	0	0	2	0	0	2	2	0	0	0	2	2	2	2	2	2	2	0	2	2	2	2	2	2
snp432	2	0	1	0	0	0	0	0	0	0	0	2	0	0	0	0	0	2	2	2	2	2	2	1	2	2	2	0	2	2	0	0	2	2	2	0	0	0	0	0	0	0	2	0	0	0	0	0	0
snp433	0	2	1	2	2	2	2	2	2	2	2	0	2	2	2	2	2	0	0	0	0	0	0	0	0	0	0	2	0	0	2	2	0	0	0	2	2	2	2	2	2	2	0	2	2	2	2	2	2
snp434	2	2	2	2	2	2	2	2	2	2	2	2	2	2	2	2	2	2	2	2	2	2	2	2	2	2	2	2	0	2	2	2	0	0	0	0	2	2	2	2	2	2	2	0	2	0	2	2	2
snp435	0	0	0	0	2	0	0	0	0	2	0	0	0	2	0	0	0	0	0	0	0	0	0	0	2	0	0	0	0	0	0	0	0	0	0	0	0	0	2	2	0	0	0	0	0	0	0	0	2
snp436	2	2	2	2	2	2	2	2	2	2	2	2	2	2	2	2	2	2	2	2	2	2	2	2	2	2	2	2	0	2	2	2	0	0	0	0	2	2	2	0	2	2	2	2	2	0	2	2	2
snp437	0	0	0	0	0	0	0	0	0	0	0	0	0	0	0	0	0	0	0	0	0	0	0	0	0	0	0	0	2	0	0	0	2	2	2	2	0	0	0	2	0	0	0	0	0	2	0	0	0
snp438	0	0	0	2	0	0	0	0	0	2	0	0	0	0	0	0	0	0	0	0	0	0	0	0	0	0	0	0	0	0	0	0	0	0	0	0	0	0	0	0	0	2	0	2	0	0	0	0	0
snp439	0	0	0	0	0	0	0	0	0	2	0	0	0	0	0	0	0	0	0	0	0	2	0	1	0	2	0	0	2	0	0	0	2	2	2	2	0	0	0	0	0	0	0	2	0	2	0	0	0
snp440	2	2	2	2	2	2	2	2	2	0	2	2	2	2	2	2	2	2	2	2	2	0	2	1	2	0	2	2	0	2	2	2	0	0	0	0	2	2	2	2	2	2	2	0	2	0	2	2	2
snp441	0	0	0	0	0	0	0	0	0	2	0	0	0	0	0	0	0	0	0	0	0	2	0	0	0	2	0	0	0	0	0	0	0	0	0	0	0	0	0	0	0	0	0	0	0	0	0	0	0
snp442	0	2	0	2	0	2	0	0	0	0	0	0	0	0	0	0	2	2	0	0	0	0	0	1	0	0	2	0	0	0	0	0	0	0	0	0	0	0	0	0	0	0	0	2	0	0	0	2	0
snp443	2	2	2	2	2	2	2	2	2	0	2	2	2	2	2	2	2	2	2	2	2	0	2	2	2	0	2	2	2	2	2	2	2	2	2	2	2	2	2	0	2	2	2	2	2	2	2	2	2
snp444	0	2	0	2	0	2	0	0	0	0	0	0	0	0	0	0	2	2	0	0	0	0	0	1	0	0	2	0	0	0	0	0	0	0	0	0	0	0	0	0	0	0	0	2	0	0	0	2	0
snp445	0	2	0	2	0	2	0	0	0	0	0	0	0	0	0	0	2	2	0	0	0	0	0	1	0	0	2	0	0	0	0	0	0	0	0	0	0	0	0	0	0	0	0	2	0	0	0	2	0
snp446	0	2	0	2	0	2	0	0	0	0	0	0	0	0	0	0	2	2	0	0	0	0	0	1	0	0	2	0	0	0	0	0	0	0	0	0	0	0	0	0	0	0	0	2	0	0	0	2	0
snp447	0	2	0	2	0	2	0	0	0	0	0	0	0	0	0	0	2	2	0	0	0	0	0	1	0	0	2	0	0	0	0	0	0	0	0	0	0	0	0	0	0	0	0	0	0	0	0	2	0
snp448	0	2	0	2	0	2	0	0	0	2	0	0	0	0	0	0	2	2	0	0	0	2	0	2	0	2	2	0	0	0	0	0	0	0	0	0	0	0	0	2	0	0	0	2	0	0	0	2	0
snp449	2	0	2	0	2	0	2	2	2	2	2	2	2	2	2	2	0	0	2	2	2	2	2	1	2	2	0	2	2	2	2	2	2	2	2	2	2	2	2	2	2	2	2	0	2	2	2	0	2
snp450	0	2	0	2	0	2	0	0	0	0	0	0	0	0	0	0	2	2	0	0	0	0	0	0	0	0	2	0	0	0	0	0	0	0	0	0	0	0	0	2	0	0	0	2	0	0	0	2	0
snp451	0	2	0	2	0	2	0	0	0	2	0	0	0	0	0	0	2	2	0	0	0	2	0	2	0	2	2	0	0	0	0	0	0	0	0	0	0	0	0	0	0	0	0	2	0	0	0	2	0
snp452	2	0	2	0	2	0	2	2	2	0	2	2	2	2	2	2	0	0	2	2	2	0	2	0	2	0	0	2	2	2	2	2	2	2	2	2	2	2	2	2	2	2	2	0	2	2	2	0	2
snp453	2	0	2	0	2	0	2	2	2	0	2	2	2	2	2	2	0	0	2	2	2	0	2	0	2	0	0	2	2	2	2	2	2	2	2	2	2	2	2	2	2	2	2	0	2	2	2	0	2
snp454	2	0	2	0	2	0	2	2	2	0	2	2	2	2	2	2	0	0	2	2	2	0	2	0	2	0	0	2	2	2	2	2	2	2	2	2	2	2	2	2	2	2	2	0	2	2	2	0	2
snp455	2	0	2	2	2	2	2	2	2	2	2	2	2	2	2	2	2	2	2	2	2	2	2	2	2	2	2	2	2	2	2	2	2	2	2	2	2	2	2	2	0	2	2	2	2	2	2	2	2
snp456	0	2	0	0	0	0	0	0	0	0	0	0	0	0	0	0	0	0	0	0	0	0	0	0	0	0	0	0	0	0	0	0	0	0	0	0	0	0	0	0	2	0	0	0	0	0	0	0	0
snp457	2	0	0	0	0	0	0	0	0	0	0	0	0	0	0	0	0	0	0	0	0	0	0	0	0	0	0	0	0	0	0	0	0	0	0	0	0	0	0	2	0	0	0	0	0	0	0	0	0
snp458	0	2	2	2	2	2	2	2	2	2	2	2	2	2	2	2	2	2	2	2	2	2	2	2	2	2	2	2	2	2	2	2	2	2	2	2	2	2	2	0	2	2	2	2	2	2	2	2	2
snp459	2	0	0	0	0	0	0	0	0	0	0	0	0	0	0	0	0	0	0	0	0	0	0	0	0	0	0	0	0	0	0	0	0	0	0	0	0	0	0	2	0	0	0	0	0	0	0	0	0
snp460	0	2	0	0	0	0	0	0	0	0	0	0	0	0	0	0	0	0	0	0	0	0	0	0	0	0	0	0	0	0	0	0	0	0	0	0	0	0	0	0	2	0	0	0	0	0	0	0	0
snp461	0	0	1	2	2	0	2	2	2	2	2	2	2	2	2	2	0	0	2	2	2	2	2	2	2	2	0	2	2	2	2	2	2	2	2	2	2	2	2	2	2	2	2	0	2	2	2	0	2
snp462	0	0	1	2	2	0	2	2	2	2	2	2	2	2	2	2	0	0	2	2	2	2	2	1	2	2	0	2	2	2	2	2	2	2	2	2	2	2	2	2	2	2	2	0	2	2	2	0	2
snp463	0	2	0	0	0	0	0	0	0	0	0	0	0	0	0	0	0	0	0	0	0	0	0	0	0	0	0	0	0	0	0	0	0	0	0	0	0	0	0	0	2	0	0	0	0	0	0	0	0
snp464	0	2	1	0	0	2	2	2	0	2	2	2	2	0	2	2	2	2	2	2	2	2	2	1	2	2	2	2	2	2	2	2	2	2	2	2	2	2	0	0	2	2	2	2	2	2	2	2	0
snp465	0	2	1	0	0	2	2	2	0	2	2	2	2	0	2	2	2	2	2	2	2	2	2	1	2	2	2	2	2	2	2	2	2	2	2	2	2	2	0	0	0	2	2	2	2	2	2	2	0
snp466	2	0	1	2	2	0	0	0	2	0	0	0	0	2	0	0	0	0	0	0	0	0	0	1	0	0	0	0	0	0	0	0	0	0	0	0	0	0	2	2	2	0	0	0	0	0	0	0	2
snp467	2	0	1	2	2	0	0	0	2	0	0	0	0	2	0	0	0	0	0	0	0	0	0	0	0	0	0	0	0	0	0	0	0	0	0	0	0	0	2	2	2	0	0	0	0	0	0	0	2
snp468	2	2	1	0	0	2	2	2	0	2	2	2	2	0	2	2	2	2	2	2	2	2	2	1	2	2	2	2	2	2	2	2	2	2	2	2	2	2	0	0	0	2	2	2	2	2	2	2	0
snp469	2	0	0	0	0	0	0	0	0	0	0	0	0	0	0	0	0	0	0	0	0	0	0	0	0	0	0	0	0	0	0	0	0	0	0	0	0	0	0	0	0	0	0	0	0	0	0	0	0
snp470	0	2	2	2	2	2	2	2	2	2	2	2	2	2	2	2	2	2	2	2	2	2	2	2	2	2	2	2	2	2	2	2	2	2	2	2	2	2	2	2	2	2	2	2	2	2	2	2	2
snp471	2	0	0	0	0	0	0	0	0	0	0	0	0	0	0	0	0	0	0	0	0	0	0	0	0	0	0	0	0	0	0	0	0	0	0	0	0	0	0	0	0	0	0	0	0	0	0	0	0
snp472	2	0	0	0	0	0	0	0	0	0	0	0	0	0	0	0	0	0	0	0	0	0	0	0	0	0	0	0	0	0	0	0	0	0	0	0	0	0	0	0	0	0	0	0	0	0	0	0	0
snp473	0	2	2	2	2	2	2	2	2	2	2	2	2	2	2	2	2	2	2	2	2	2	2	2	2	2	2	2	2	2	2	2	2	2	2	2	2	2	2	2	2	2	2	2	2	2	2	2	2
snp474	0	2	2	2	2	2	2	2	2	2	2	2	2	2	2	2	2	2	2	2	2	2	2	2	2	2	2	2	2	2	2	2	2	2	2	2	2	2	2	2	2	2	2	2	2	2	2	2	2
snp475	2	0	0	0	0	0	0	0	0	0	0	0	0	0	0	0	0	0	0	0	0	0	0	0	0	0	0	0	0	0	0	0	0	0	0	0	0	0	0	0	0	0	0	0	0	0	0	0	0
snp476	0	0	0	0	0	0	0	0	0	0	0	0	0	0	0	0	0	0	0	0	0	0	0	0	0	0	0	0	0	0	0	0	0	0	0	0	0	0	0	0	1	0	0	0	0	0	0	0	0
snp477	2	0	0	0	0	0	0	0	0	0	0	0	0	0	0	0	0	0	0	0	0	0	0	0	0	0	0	0	0	0	0	0	0	0	0	0	0	0	0	0	0	0	0	0	0	0	0	0	0
snp478	0	0	0	0	0	2	0	0	0	0	0	0	0	0	0	0	0	0	0	0	0	0	0	0	0	0	0	0	0	0	0	0	0	0	0	0	0	0	0	0	2	0	0	2	0	0	0	0	0
snp479	0	0	1	0	2	0	0	0	2	0	0	0	0	2	0	0	0	0	0	0	0	0	0	0	2	0	0	0	0	2	0	0	0	0	0	0	0	0	2	2	2	0	0	0	0	0	0	0	2
snp480	0	0	0	0	0	2	0	0	0	0	0	0	0	0	0	0	0	0	0	0	0	0	0	0	0	0	0	0	0	0	0	0	0	0	0	0	0	0	0	0	2	0	0	2	0	0	0	0	0
snp481	0	0	0	0	0	2	0	0	0	0	0	0	0	0	0	0	0	0	0	0	0	0	0	0	0	0	2	0	0	0	0	0	0	0	0	0	0	0	2	0	0	0	0	2	0	0	0	0	0
snp482	0	0	0	0	0	2	0	0	0	0	0	0	0	0	0	0	0	0	0	0	0	0	0	0	0	0	2	0	0	0	0	0	0	0	0	0	0	0	2	0	0	0	0	2	0	0	0	0	0
snp483	2	2	2	2	2	0	2	2	2	2	2	2	2	2	2	2	2	2	2	2	2	2	2	1	2	2	2	2	2	2	2	2	2	2	2	2	2	2	0	2	2	2	2	0	2	2	2	2	2
snp484	2	2	2	2	2	0	2	2	2	2	2	2	2	2	2	2	2	2	2	2	2	2	2	1	2	2	0	2	2	2	2	2	2	2	2	2	2	2	0	2	2	2	2	0	2	2	2	2	2
snp485	2	2	2	2	2	0	2	2	2	2	2	2	2	2	2	2	2	2	2	2	2	2	2	1	2	2	0	2	2	2	2	2	2	2	2	2	2	2	0	2	2	2	2	0	2	2	2	2	2
snp486	0	0	0	0	0	2	0	0	0	0	0	0	0	0	0	0	0	0	0	0	0	0	0	0	0	0	2	0	0	0	0	0	0	0	0	0	0	0	2	0	0	0	0	2	0	0	0	0	0
snp487	2	0	0	2	2	0	2	0	0	0	2	2	0	0	2	2	0	0	2	2	2	0	2	0	0	0	2	2	0	0	2	2	2	2	2	2	2	2	0	0	1	2	2	0	2	2	2	0	0
snp488	2	2	1	2	2	2	2	0	0	0	2	2	0	0	2	2	0	0	2	2	2	2	2	1	0	2	2	2	2	0	2	2	2	2	2	2	2	2	0	0	0	2	2	2	2	2	2	0	2
snp489	2	0	1	2	2	0	2	2	2	0	2	2	0	2	2	2	0	0	2	2	2	0	2	0	0	0	2	2	0	2	2	2	2	2	2	2	2	2	2	2	2	2	2	0	2	2	2	0	2
snp490	0	2	1	0	0	2	0	0	0	2	0	0	2	0	0	0	2	2	0	0	0	2	0	2	2	2	0	0	2	0	0	0	0	0	0	0	0	0	0	0	0	0	0	2	0	0	0	2	0
snp491	2	2	2	2	2	0	2	2	2	2	2	2	2	2	2	2	2	2	2	2	2	2	2	1	2	2	2	2	2	2	0	0	0	0	0	0	2	0	0	2	2	2	2	0	2	2	2	2	2
snp492	0	0	0	0	0	2	0	0	0	0	0	0	0	0	0	0	0	0	0	0	0	0	0	1	0	0	2	0	0	0	2	2	2	2	2	2	0	2	2	0	0	0	0	0	0	0	0	0	0
snp493	0	0	0	0	0	2	0	0	0	0	0	0	0	0	0	0	0	0	0	0	0	0	0	0	0	0	2	0	2	0	2	2	2	2	2	2	2	2	2	0	0	0	0	2	0	0	0	0	0
snp494	0	0	0	0	0	2	0	0	0	0	0	0	0	0	0	0	0	0	0	0	0	0	0	0	0	0	2	0	2	0	2	2	2	2	2	2	2	2	2	0	0	0	0	2	0	0	0	0	0
snp495	2	2	2	2	2	2	2	2	2	2	2	2	2	2	2	2	2	2	2	2	2	2	2	1	2	2	2	2	0	2	2	2	2	2	2	2	0	2	2	2	2	2	2	2	2	2	2	2	2
snp496	0	0	0	0	0	0	0	0	0	0	0	0	0	0	0	0	0	0	0	0	0	0	0	0	0	0	0	0	2	0	0	0	0	0	0	0	2	0	0	0	0	0	0	0	0	0	0	0	0
snp497	2	2	2	2	2	2	2	2	2	2	2	2	2	2	2	2	2	2	2	2	2	2	2	1	2	2	2	2	0	2	2	2	2	2	2	2	0	2	2	2	2	2	2	2	2	2	2	2	2
snp498	2	2	2	2	2	2	2	2	2	2	2	2	2	2	2	2	2	2	2	2	2	2	2	1	2	2	2	2	0	2	2	2	2	2	2	2	0	2	2	2	2	2	2	2	2	2	2	2	2
snp499	2	0	1	0	0	0	0	0	0	0	2	0	2	0	0	0	0	0	0	0	0	0	0	1	0	0	0	2	2	0	2	2	2	0	0	2	2	2	0	0	0	0	0	0	0	0	0	0	0
snp500	0	2	1	2	2	2	2	2	2	2	0	2	0	2	2	2	2	2	2	2	2	2	2	1	2	2	2	0	0	2	0	0	0	2	2	0	0	0	2	2	2	2	2	2	2	2	2	2	2
snp501	2	0	0	0	0	0	0	0	0	0	0	0	2	0	0	0	0	0	2	2	0	2	0	2	0	2	0	0	0	0	0	0	0	0	0	0	0	0	0	0	0	0	0	0	0	0	0	0	0
snp502	0	0	0	0	0	0	0	0	0	0	2	0	0	0	0	0	2	2	2	2	2	0	2	0	0	2	0	0	2	2	0	0	0	0	0	0	0	0	0	0	0	0	0	0	0	2	2	0	0
snp503	0	0	0	0	0	0	0	0	0	0	2	0	0	0	0	0	0	0	0	0	0	0	0	0	0	0	0	0	2	0	0	0	0	0	0	0	0	0	0	0	0	0	0	0	0	0	0	0	0
snp504	2	2	2	2	2	2	2	2	2	2	0	2	2	2	2	2	2	2	2	2	2	2	2	2	2	2	2	2	0	2	2	2	2	2	2	2	2	2	2	2	2	2	2	2	2	2	2	2	2
snp505	2	2	2	2	2	2	2	2	2	2	0	2	2	2	2	2	2	2	0	0	2	0	2	0	2	0	2	2	0	2	2	2	2	2	2	2	2	2	2	2	2	2	2	2	2	2	2	2	2
snp506	0	0	0	0	0	0	0	0	0	0	2	0	0	0	0	0	2	2	2	2	2	0	2	0	2	2	2	0	2	2	0	0	0	0	0	0	0	0	0	0	0	0	0	0	0	0	2	0	0
snp507	2	2	2	2	2	2	2	2	2	2	0	2	2	2	2	2	2	2	0	0	2	2	2	2	0	0	0	2	0	0	2	2	2	2	2	2	2	2	2	2	2	2	2	2	2	2	0	2	2
snp508	0	0	0	0	0	0	0	0	0	0	2	0	0	0	0	0	0	0	2	2	0	0	0	0	2	2	2	0	2	2	0	0	0	0	0	0	0	0	0	0	0	0	0	0	0	0	2	0	0
snp509	0	0	2	0	0	0	0	0	0	0	2	0	0	0	0	0	0	0	0	0	0	0	0	0	0	0	0	2	0	2	2	2	1	0	0	2	2	2	0	0	0	0	0	0	0	0	0	0	0
snp510	0	0	2	0	0	0	0	0	0	0	2	0	0	0	0	0	0	0	0	0	0	0	0	0	0	0	0	2	0	2	2	2	1	0	0	2	2	2	0	0	0	0	0	0	0	0	0	0	0
snp511	0	2	0	2	2	2	2	2	2	2	0	2	2	2	2	2	2	2	2	2	2	2	2	1	2	2	2	0	2	0	0	0	1	2	2	0	0	0	2	2	2	2	2	2	2	2	2	2	2
snp512	2	0	2	0	0	0	0	0	0	0	2	0	0	0	0	0	0	0	0	0	0	0	0	1	0	0	0	2	0	2	2	2	1	0	0	2	2	2	0	0	0	0	0	0	0	0	0	0	0
snp513	0	2	2	2	2	2	2	2	2	2	2	2	2	2	2	2	2	2	2	2	2	2	2	1	2	2	2	2	2	2	2	2	2	2	2	2	2	2	2	2	2	2	1	2	2	0	0	2	2
snp514	2	0	0	0	0	0	0	0	0	0	0	0	0	0	0	0	0	0	0	0	0	0	0	1	0	0	0	0	0	0	0	0	0	0	0	0	0	0	0	0	0	0	1	0	0	2	2	0	0
snp515	2	0	0	0	0	0	0	0	0	0	0	0	0	0	0	0	0	0	0	0	0	0	0	1	0	0	0	0	0	0	0	0	0	0	0	0	0	0	0	0	0	0	1	0	0	2	2	0	0
snp516	0	2	2	2	2	2	2	2	2	2	2	2	2	2	2	2	2	2	2	2	2	2	2	1	2	2	2	2	2	2	2	2	2	2	2	2	2	2	2	2	2	2	1	2	2	0	0	2	2
snp517	2	2	2	0	2	2	0	0	0	2	0	0	0	0	2	2	2	2	0	0	2	2	2	2	0	0	2	0	0	0	2	2	0	0	2	2	0	2	2	0	0	0	0	2	2	0	0	2	2
snp518	2	2	2	0	2	2	0	0	0	2	0	0	0	0	2	2	2	2	0	0	2	2	2	2	0	0	2	0	0	0	2	2	2	2	2	2	0	2	2	0	0	0	0	2	2	0	0	2	2
snp519	2	2	2	0	2	2	0	0	0	2	0	0	0	0	2	2	2	2	0	0	2	2	2	2	0	0	2	0	0	0	2	2	2	2	2	2	0	2	2	0	0	0	0	1	2	0	0	2	2
snp520	0	0	0	2	0	0	0	2	2	0	2	2	2	2	0	0	0	0	2	2	0	0	0	0	2	2	0	2	2	0	0	0	0	0	0	0	2	0	0	2	2	2	2	0	0	2	2	0	0
snp521	0	2	2	2	0	0	0	2	2	0	2	2	2	2	0	0	0	0	2	2	0	0	0	1	2	2	2	2	2	2	2	2	2	2	2	0	2	2	2	2	2	2	2	2	0	2	2	0	0
snp522	0	2	2	2	0	0	0	2	2	0	2	2	2	2	0	0	0	0	2	2	0	0	0	1	2	2	2	2	2	2	2	2	2	2	2	0	2	2	2	2	2	2	2	2	0	2	2	0	0
snp523	2	2	2	2	2	2	2	2	2	2	0	2	2	2	2	2	2	2	2	2	2	2	2	2	2	2	2	2	2	2	2	2	2	2	2	2	2	2	2	2	2	2	2	2	2	2	2	2	2
snp524	0	0	0	0	0	0	0	0	0	0	2	0	0	0	0	0	0	0	0	0	0	0	0	0	0	0	0	0	0	0	0	0	0	0	0	0	0	0	0	0	0	0	0	0	0	0	0	0	0
snp525	2	2	2	0	0	2	2	0	0	2	0	0	0	0	2	2	2	2	0	0	2	2	2	2	0	2	0	2	0	2	2	2	2	2	2	2	2	2	2	0	0	0	0	0	2	0	0	2	0
snp526	0	0	0	2	2	0	0	2	2	0	2	2	2	2	0	0	0	0	2	2	0	0	0	0	2	0	2	0	2	0	0	0	0	0	0	0	0	0	0	2	2	1	2	2	0	2	2	0	1
snp527	2	2	2	0	0	2	2	0	0	2	0	0	0	0	2	2	2	2	0	0	2	2	2	2	0	2	2	2	0	2	2	2	2	2	2	2	2	2	2	0	0	0	0	0	2	0	0	2	0
snp528	2	2	2	0	0	2	2	0	0	2	0	0	0	0	2	2	2	2	0	0	2	2	2	2	0	2	2	2	0	2	2	2	2	2	2	2	2	2	2	0	0	0	0	0	2	0	0	2	0
snp529	0	0	0	2	2	0	0	2	2	0	2	2	2	2	0	0	0	0	2	2	0	0	0	0	2	0	0	0	2	0	0	0	0	0	0	0	0	0	0	2	2	2	2	2	0	2	2	0	2
snp530	2	0	0	2	0	0	0	0	0	0	0	0	0	0	0	0	0	0	2	2	2	2	2	1	0	2	0	0	0	0	0	0	0	0	0	0	0	0	0	0	0	2	1	0	0	2	2	0	0
snp531	2	2	2	0	2	2	2	2	2	2	2	2	2	2	2	2	2	2	0	0	2	0	2	0	2	0	2	2	2	2	2	2	2	2	2	2	2	2	2	2	2	0	2	2	2	2	2	2	2
snp532	0	0	2	0	0	0	0	0	0	0	0	0	0	0	0	0	0	0	0	0	0	2	0	2	0	2	0	0	2	0	0	0	1	2	2	0	0	0	0	0	0	0	0	0	0	0	0	0	0
snp533	2	2	2	2	2	2	2	2	2	2	0	2	0	2	2	2	2	2	2	2	2	2	2	2	2	2	2	2	0	2	2	2	2	2	2	2	2	2	2	2	2	2	2	2	2	2	0	2	2
snp534	2	2	0	2	2	2	2	2	0	2	0	2	0	2	2	2	2	2	2	2	2	2	2	2	2	2	2	0	0	0	0	0	0	0	0	0	2	0	2	2	2	2	2	2	2	2	0	2	2
snp535	2	2	0	2	2	2	2	2	2	2	2	2	2	2	2	2	2	2	2	2	2	0	2	0	2	0	2	2	0	2	2	2	1	0	0	2	2	2	2	2	2	2	2	2	2	2	2	2	2
snp536	2	2	0	2	2	2	2	2	2	2	2	2	2	2	2	2	2	2	2	2	2	0	2	0	2	0	2	2	0	2	2	2	1	0	0	2	2	2	2	2	2	2	2	2	2	2	2	2	2
snp537	0	0	2	0	0	0	0	0	0	0	0	0	0	0	0	0	0	0	0	0	0	2	0	2	0	2	0	0	2	0	0	0	1	2	2	0	0	0	0	0	0	0	0	0	0	0	0	0	0
snp538	0	0	2	0	0	0	0	0	0	0	0	0	0	0	0	0	0	0	0	0	0	2	0	2	0	2	0	0	2	0	0	0	1	2	2	0	0	0	0	0	0	0	0	0	0	0	0	0	0
snp539	0	0	0	0	0	0	0	0	0	0	0	0	0	0	0	0	0	0	0	0	0	0	0	0	0	0	0	2	0	2	2	2	1	0	0	2	2	2	0	0	0	0	0	0	0	0	0	0	0
snp540	0	0	0	0	0	0	0	0	0	0	0	0	0	0	0	0	0	0	0	0	0	0	0	0	0	0	0	2	0	2	2	2	1	0	0	2	2	2	0	0	0	0	0	0	0	0	0	0	0
snp541	0	0	0	0	0	0	0	0	0	0	0	0	0	0	0	0	0	0	0	0	0	0	0	0	0	0	0	2	0	2	2	2	1	0	0	2	2	2	0	0	0	0	0	0	0	0	0	0	0
snp542	2	2	2	2	2	2	2	2	2	2	0	2	0	2	2	2	2	2	2	2	2	2	2	2	2	2	2	2	0	2	2	2	2	2	2	2	2	2	2	2	2	2	2	2	2	2	0	2	2
snp543	2	2	0	2	2	2	2	2	2	2	2	2	2	2	2	2	2	2	2	2	2	0	2	0	2	0	2	2	0	2	2	2	1	0	0	2	2	2	2	2	2	2	2	2	2	2	2	2	2
snp544	0	0	2	0	0	0	0	0	0	0	0	0	0	0	0	0	0	0	0	0	0	2	0	2	0	2	0	0	2	0	0	0	1	2	2	0	0	0	0	0	0	0	0	0	0	0	0	0	0
snp545	2	2	0	2	2	2	2	2	0	2	0	2	0	2	2	2	2	2	2	2	2	2	2	2	2	2	2	2	0	0	0	0	0	0	0	0	2	0	0	2	2	2	2	2	2	2	0	2	2
snp546	0	0	0	0	0	0	0	0	0	0	0	0	0	0	0	0	0	0	0	0	0	0	0	0	0	0	0	0	0	0	0	0	0	0	0	0	0	0	0	0	0	0	0	0	0	0	0	0	0
snp547	2	0	2	2	0	0	2	2	2	0	2	2	2	2	2	2	2	0	2	2	2	0	2	0	2	0	0	2	0	2	2	2	1	0	0	2	2	2	2	2	2	2	2	2	2	2	2	2	0
snp548	0	2	0	0	2	2	0	0	0	2	0	0	0	0	0	0	0	2	0	0	0	2	0	2	0	2	2	0	2	0	0	0	1	2	2	0	0	0	0	0	0	0	0	0	0	0	0	0	2
snp549	2	0	2	2	0	0	2	2	2	0	2	2	2	2	2	2	2	0	2	2	2	0	2	0	2	0	0	2	0	2	2	2	1	0	0	2	2	2	2	2	2	2	2	2	2	2	2	2	0
snp550	2	0	2	2	0	0	2	2	2	0	2	2	2	2	2	2	2	0	2	2	2	0	2	0	2	0	0	2	0	2	2	2	1	0	0	2	2	2	2	2	2	2	2	2	2	2	2	2	0
snp551	2	0	2	2	0	2	2	2	2	0	2	2	2	2	2	2	2	0	2	2	2	2	2	1	2	2	0	2	0	2	2	2	1	0	0	2	2	2	2	2	2	2	2	2	2	2	2	2	0
snp552	0	0	2	2	0	2	2	2	2	0	2	2	2	2	2	2	2	0	2	2	2	2	2	1	2	2	0	2	0	2	2	2	1	0	0	2	2	2	2	2	2	2	2	2	2	2	2	2	0
snp553	0	0	0	0	2	0	0	0	0	2	0	0	0	0	0	0	0	2	0	0	0	0	0	1	0	0	2	0	2	0	0	0	1	2	2	0	0	0	0	0	0	0	0	0	0	0	0	0	2
snp554	0	0	0	0	2	0	0	0	0	2	0	0	0	0	0	0	0	2	0	0	0	0	0	1	0	0	2	0	2	0	0	0	1	2	2	0	0	0	0	0	0	0	0	0	0	0	0	0	2
snp555	0	0	0	0	2	0	0	0	0	2	0	0	0	0	0	0	0	2	0	0	0	0	0	0	0	0	2	0	2	0	0	0	1	0	2	0	0	0	2	0	0	0	0	0	0	0	0	0	2
snp556	0	0	0	0	0	0	0	0	0	0	0	0	0	0	0	0	0	0	0	0	0	0	0	0	0	0	0	0	2	0	0	0	0	0	0	0	0	0	0	0	0	0	0	0	0	0	2	0	0
snp557	0	0	0	0	0	0	0	0	0	0	0	0	0	0	0	0	0	0	0	0	0	0	0	0	0	0	0	0	2	0	0	0	0	0	0	0	0	0	0	0	0	0	0	0	0	0	2	0	0
snp558	2	2	2	2	2	2	0	2	2	2	2	0	2	2	2	2	2	2	0	0	0	2	0	2	2	2	2	2	2	2	2	2	2	2	2	2	2	2	2	2	2	2	0	2	2	2	2	2	2
snp559	2	2	2	2	2	2	0	2	2	2	2	0	2	2	2	2	2	2	0	0	0	2	0	2	2	2	2	2	2	2	2	2	2	2	2	2	2	2	2	2	2	2	0	2	2	2	2	2	2
snp560	0	0	0	0	0	0	2	0	0	0	0	2	0	0	0	0	0	0	2	2	2	0	2	0	0	0	0	0	0	0	0	0	0	0	0	0	0	0	0	0	0	0	2	0	0	0	0	0	0
snp561	2	2	2	2	2	2	0	2	2	2	2	0	2	2	2	2	2	2	0	0	0	2	0	2	2	2	2	2	2	2	2	2	2	2	2	2	2	2	2	2	2	2	0	2	2	2	2	2	2
snp562	0	0	2	0	0	0	0	0	2	2	0	0	0	0	0	0	0	2	0	0	0	0	0	1	0	0	2	2	2	2	2	2	2	2	2	2	2	2	2	0	0	2	0	0	2	0	0	0	2
snp563	2	2	2	2	2	2	2	2	2	2	2	2	2	2	2	2	2	2	2	2	2	2	2	1	2	2	2	2	0	2	2	2	0	2	0	2	2	2	2	2	2	2	2	2	2	2	2	2	2
snp564	2	2	2	2	2	2	2	2	2	2	2	2	2	2	2	2	2	2	2	2	2	2	2	1	2	2	2	0	2	2	2	2	2	2	2	2	2	2	2	2	2	2	2	2	2	2	2	2	2
snp565	2	2	2	2	2	2	2	2	2	2	2	2	2	2	2	2	2	2	2	2	2	2	2	1	2	2	2	0	2	2	2	2	2	2	2	2	2	2	2	2	2	2	2	2	2	2	2	2	2
snp566	2	2	2	2	2	2	2	2	2	2	2	2	2	2	2	2	2	2	2	2	2	2	2	1	2	2	2	0	2	2	2	2	2	2	2	2	2	2	2	2	2	2	2	2	2	2	2	2	2
snp567	2	2	2	2	2	2	2	2	2	2	2	2	2	2	2	2	2	2	2	2	2	2	2	2	2	2	2	0	2	2	2	2	2	2	2	2	2	2	2	2	2	2	2	2	2	2	2	2	2
snp568	2	2	2	2	2	2	2	2	2	2	2	2	2	2	2	2	2	2	2	2	2	2	2	2	2	2	2	0	2	2	2	2	2	2	2	2	2	2	2	2	2	2	2	2	2	2	2	2	2
snp569	0	0	2	0	0	0	0	2	2	0	0	0	0	2	0	0	0	0	0	0	0	0	0	0	0	0	0	2	2	2	2	2	2	2	2	2	2	2	2	2	2	2	0	0	2	0	0	0	0
snp570	0	0	2	0	0	0	0	2	2	0	0	0	0	2	0	0	0	0	0	0	0	0	0	0	0	0	0	2	2	2	2	2	2	2	2	2	2	2	2	2	2	2	0	0	2	0	0	0	0
snp571	0	0	2	0	0	0	0	2	2	0	0	0	0	2	0	0	0	0	0	0	0	0	0	0	0	0	0	2	2	2	2	2	2	1	1	2	2	2	2	2	2	2	0	0	2	0	0	0	0
snp572	2	2	0	2	2	2	2	0	0	2	2	2	2	0	2	2	2	2	2	2	2	2	2	2	2	2	2	0	0	0	0	0	0	0	0	0	0	0	0	0	0	0	2	2	0	2	2	2	2
snp573	2	2	0	2	2	2	2	0	0	2	2	2	2	0	2	2	2	2	2	2	2	2	2	2	2	2	2	0	0	0	0	0	0	0	0	0	0	0	0	0	0	0	2	2	0	2	2	2	2
snp574	2	2	0	2	2	2	2	0	1	2	2	2	2	0	2	2	2	2	2	2	2	2	2	2	2	2	2	0	0	0	0	0	0	0	0	0	0	0	0	0	0	0	2	2	0	2	2	2	2
snp575	2	2	2	2	2	2	2	1	0	2	2	2	2	0	2	2	2	0	2	2	2	2	2	1	2	2	2	0	0	0	0	0	0	0	0	0	0	0	0	0	0	0	2	2	0	2	2	2	0
snp576	0	0	0	0	0	0	0	2	2	0	0	0	0	2	0	0	0	2	0	0	0	0	0	0	0	0	0	2	2	2	2	2	2	2	2	2	2	2	2	2	2	2	0	0	2	0	0	0	2
snp577	0	0	0	0	0	0	0	2	2	0	0	0	0	2	0	0	0	2	0	0	0	0	0	0	0	0	0	2	2	2	2	2	2	2	2	2	2	2	2	2	2	2	0	0	2	0	0	0	2
snp578	0	0	0	0	0	0	0	2	2	0	0	0	0	2	0	0	0	2	0	0	0	0	0	1	0	0	0	2	2	2	2	2	2	2	2	2	2	2	2	2	2	2	0	0	2	0	0	0	2
snp579	2	2	2	2	2	2	2	0	0	2	2	2	2	0	2	2	2	0	2	2	2	2	2	2	2	2	2	0	0	0	0	0	0	0	0	0	0	0	0	0	0	0	2	2	0	2	2	2	0
snp580	0	0	0	0	0	0	0	2	2	0	0	0	0	2	0	0	0	2	0	0	0	0	0	1	0	0	0	2	2	2	2	2	2	2	2	2	2	2	2	2	2	2	0	0	2	0	0	1	2
snp581	2	2	2	0	0	2	0	0	0	2	0	0	0	0	0	2	2	2	0	0	2	2	2	2	0	2	2	2	2	0	0	0	0	0	0	0	2	0	0	0	1	0	0	0	2	0	2	2	2
snp582	0	0	0	0	0	0	0	2	2	0	0	0	0	2	0	0	0	2	0	0	0	0	0	0	0	0	0	2	2	2	2	2	2	2	2	2	2	2	2	2	2	2	0	0	2	0	0	0	2
snp583	2	2	2	2	2	2	2	0	0	2	2	1	2	0	2	2	2	0	2	2	2	2	2	1	2	2	2	0	0	0	0	0	0	0	0	0	0	0	0	0	0	0	2	2	0	2	2	2	0
snp584	2	2	2	2	2	2	2	0	0	2	2	1	2	0	2	2	2	0	2	2	2	2	2	1	2	2	2	0	0	0	0	0	0	0	0	0	0	0	0	0	0	0	2	2	0	2	2	2	0
snp585	0	0	0	0	0	0	0	2	2	0	0	1	0	2	0	0	0	2	0	0	0	0	0	0	0	0	0	2	2	2	2	2	2	2	2	2	2	2	2	2	2	2	0	0	2	0	0	0	2
snp586	0	0	0	0	0	0	0	2	2	0	0	1	0	2	0	0	0	2	0	0	0	0	0	0	0	0	0	2	2	0	0	0	0	0	2	0	0	0	0	0	0	0	0	0	2	0	0	0	0
snp587	0	0	0	0	0	0	0	2	2	0	0	0	0	2	0	0	0	2	0	0	0	0	0	0	0	0	0	2	2	2	2	2	2	2	2	2	2	2	2	2	2	2	0	0	2	0	0	0	2
snp588	2	2	2	2	2	2	2	0	0	2	2	2	2	0	2	2	2	0	2	2	2	2	2	2	2	2	2	0	0	0	0	0	0	0	0	0	0	0	0	0	0	0	2	2	0	2	2	2	0
snp589	2	2	2	2	2	2	2	0	0	2	2	2	2	0	2	2	2	0	2	2	2	2	2	2	2	2	2	0	0	0	0	0	0	0	0	0	0	0	0	0	0	0	2	2	0	2	2	2	0
snp590	2	2	2	2	2	2	0	2	0	2	0	0	0	2	2	2	2	2	0	0	2	2	2	2	0	2	2	0	2	0	0	0	0	0	0	0	2	0	2	2	2	2	0	2	2	2	2	2	2
snp591	2	2	2	2	2	2	2	0	0	2	2	2	2	0	2	2	2	0	2	2	2	2	2	2	2	2	2	0	2	0	2	2	0	0	0	0	0	2	0	0	0	0	2	2	0	2	2	2	0
snp592	0	0	0	0	0	0	0	2	2	0	0	0	0	2	0	0	0	2	0	0	0	0	0	0	0	0	0	2	2	2	2	2	2	2	2	2	2	2	2	2	2	2	0	0	2	0	0	0	2
snp593	0	0	0	0	0	0	0	2	2	0	0	0	0	2	0	0	0	2	0	0	0	0	0	0	0	0	0	2	2	2	2	2	2	2	2	2	2	2	2	2	2	2	0	0	2	0	0	0	2
snp594	0	0	0	0	0	0	0	2	2	0	0	0	0	2	0	0	0	2	0	0	0	0	0	0	0	0	0	2	2	2	2	2	2	2	2	2	2	2	2	2	2	2	0	0	2	0	0	0	2
snp595	2	2	2	2	2	2	2	0	0	2	2	2	2	0	2	2	2	0	2	2	2	2	2	2	2	2	2	0	0	0	0	0	0	0	0	0	0	0	0	0	0	0	2	2	0	2	2	2	0
snp596	0	2	0	0	0	2	0	2	2	0	0	0	0	2	0	0	0	2	0	0	0	0	0	0	0	0	0	2	2	2	2	2	2	2	2	2	2	2	2	2	2	2	0	2	2	0	0	2	2
snp597	0	2	0	0	0	2	0	2	2	0	0	0	0	2	0	0	0	2	0	0	0	0	0	0	0	0	0	2	2	2	2	2	2	2	2	2	2	2	2	2	2	2	0	2	2	0	0	2	2
snp598	0	0	0	0	0	0	0	0	0	0	0	0	0	0	0	0	0	0	0	0	0	0	0	0	0	0	0	0	0	0	0	0	0	0	0	0	0	0	0	0	0	0	0	0	0	0	0	0	0
snp599	0	0	0	0	0	0	0	0	0	0	0	0	0	0	0	0	0	0	0	0	0	0	0	0	0	0	0	0	0	0	0	0	0	0	0	0	0	0	0	0	0	0	0	0	0	0	0	0	0
snp600	0	0	0	0	0	0	0	0	0	0	0	0	0	0	0	0	0	0	0	0	0	0	0	0	0	0	0	0	0	0	0	0	0	0	0	0	0	0	0	0	0	0	0	0	0	0	0	0	0
snp601	0	0	0	0	0	0	0	0	0	0	2	0	0	0	0	0	0	0	0	0	0	0	0	0	0	0	0	0	0	0	0	0	0	0	0	0	0	0	0	0	0	0	0	0	0	0	0	0	0
snp602	0	0	0	0	0	0	0	0	0	0	2	0	0	0	0	0	0	0	0	0	0	0	0	0	0	0	0	0	0	0	0	0	0	0	0	0	0	0	0	0	0	0	0	0	0	0	0	0	0
snp603	2	2	2	2	2	2	2	2	2	2	2	2	2	2	2	2	2	2	2	2	2	2	2	1	0	2	0	0	2	2	2	2	2	2	2	2	2	2	2	2	2	2	2	2	2	2	2	2	2
snp604	2	2	2	2	2	2	2	2	2	2	2	2	2	2	2	2	2	2	2	2	2	2	2	1	0	2	2	2	2	2	2	2	2	2	2	2	2	2	2	2	2	2	2	2	2	2	2	2	2
snp605	0	0	0	0	0	0	0	0	0	0	0	0	0	0	0	0	0	0	0	0	0	0	0	0	2	0	0	0	0	0	0	0	0	0	0	0	0	0	0	0	0	0	0	0	0	0	0	0	0
snp606	2	2	2	2	2	2	2	2	2	2	2	2	2	2	2	2	2	2	2	2	2	2	2	1	0	2	2	2	2	2	2	2	2	2	2	2	2	2	2	2	2	2	2	2	2	2	2	2	2
snp607	2	2	2	2	2	2	2	2	2	2	2	2	2	2	2	2	2	2	2	2	2	2	2	1	0	2	2	2	2	2	2	2	2	2	2	2	2	2	2	2	2	2	2	2	2	2	2	2	2
snp608	0	0	0	0	0	0	0	0	0	0	0	0	0	0	0	0	0	0	0	0	0	0	0	0	2	0	0	0	0	0	0	0	0	0	0	0	0	0	2	2	0	0	0	0	0	0	0	0	0
snp609	2	2	2	0	2	2	0	2	2	2	0	0	2	2	0	2	0	2	0	0	0	2	2	1	2	2	0	0	2	0	2	2	0	0	0	0	0	2	2	2	2	2	0	0	2	0	2	2	2
snp610	2	2	2	0	2	2	0	2	2	2	0	0	2	2	0	2	0	2	0	0	0	2	2	1	2	2	0	0	2	0	2	2	0	0	0	0	0	2	2	2	2	2	0	0	2	0	2	2	2
snp611	2	2	2	0	2	2	0	2	2	2	0	0	2	2	0	2	0	2	0	0	0	2	2	1	2	2	0	0	2	0	2	2	0	0	0	0	0	2	2	2	2	2	0	0	2	0	2	2	2
snp612	0	0	0	2	0	0	2	0	0	0	2	2	0	0	2	0	2	0	2	2	2	0	0	1	0	0	2	2	0	2	0	0	2	2	2	2	2	0	0	0	0	0	2	2	0	2	0	0	0
snp613	2	2	2	2	2	2	2	2	2	2	2	2	2	2	2	2	2	2	2	2	2	2	2	2	2	2	2	2	2	2	2	2	2	2	2	2	2	2	2	2	2	2	2	2	2	2	2	2	2
snp614	0	0	0	0	0	0	0	0	0	0	0	0	0	0	0	0	0	0	0	0	0	0	0	0	0	0	0	0	0	0	0	0	0	0	0	0	0	0	0	0	0	0	0	0	0	0	0	0	0
snp615	0	0	0	2	0	0	2	0	0	0	2	2	0	0	2	0	0	0	2	2	0	0	0	0	0	0	2	2	0	2	0	0	2	2	2	2	2	0	0	0	0	0	2	2	0	2	0	0	0
snp616	0	0	0	2	0	0	2	0	0	1	2	2	0	0	2	0	0	0	2	2	0	0	1	0	0	0	2	2	0	2	0	0	2	2	2	2	2	0	0	0	0	0	2	2	0	2	0	0	0
snp617	2	2	2	2	2	2	2	2	2	2	2	2	2	2	2	2	2	2	2	2	2	2	2	2	2	2	2	2	2	2	2	2	2	2	2	2	2	2	2	2	2	2	2	2	2	2	2	2	2
snp618	2	2	2	2	2	2	2	2	2	2	2	2	2	2	2	2	2	2	2	2	2	2	2	2	2	2	2	2	2	2	2	2	2	2	2	2	2	2	2	2	2	2	2	2	2	2	2	2	2
snp619	2	2	2	2	2	2	2	0	0	2	2	2	2	0	2	2	2	2	2	2	2	2	2	2	2	2	2	2	2	2	2	0	2	2	2	2	0	0	0	0	0	0	2	2	2	2	2	2	2
snp620	2	2	2	2	2	2	2	2	2	2	2	2	2	2	2	2	2	2	2	2	2	2	2	1	2	2	2	0	2	2	2	2	2	2	2	2	2	2	0	0	2	2	2	2	2	2	2	2	2
snp621	2	2	2	2	2	2	2	2	2	2	2	2	2	2	2	2	2	2	2	2	2	2	2	1	2	2	2	0	2	2	2	2	2	2	2	2	2	2	0	0	2	2	2	2	2	2	2	2	2
snp622	0	0	0	2	2	0	2	2	0	0	0	0	0	0	2	0	2	2	1	0	0	0	1	0	0	0	2	0	0	0	0	0	0	0	0	2	0	0	0	0	0	0	0	2	0	0	2	2	2
snp623	0	0	0	0	0	0	0	0	0	0	0	0	0	0	0	0	0	0	0	0	0	0	0	0	0	0	0	2	0	0	0	0	0	0	0	0	0	0	0	0	0	0	0	0	0	0	0	0	0
snp624	0	0	0	0	0	0	0	0	0	0	0	0	0	0	0	0	0	0	0	0	0	0	0	0	0	0	0	2	0	0	0	0	0	0	0	0	0	0	0	0	0	0	0	0	0	0	0	0	0
snp625	0	0	0	0	0	0	0	0	0	0	2	0	0	0	0	0	0	0	0	2	0	0	0	0	2	2	0	0	0	0	0	0	0	0	0	0	0	0	0	0	0	0	0	0	0	0	0	0	0
snp626	2	0	0	2	2	2	2	2	2	2	2	2	2	2	2	2	2	2	2	2	2	2	2	2	2	2	2	2	2	2	2	2	2	2	2	2	2	2	0	2	2	2	2	2	2	2	2	2	2
snp627	0	2	2	0	0	0	0	0	0	0	0	0	0	0	0	0	0	0	0	0	0	0	0	0	0	0	0	0	0	0	0	0	0	0	0	0	0	0	2	0	0	0	0	0	0	0	0	0	0
snp628	2	0	0	2	2	2	2	2	2	2	2	2	2	2	2	2	2	2	2	2	2	2	2	2	2	2	2	2	2	2	2	2	2	2	2	2	2	2	0	2	2	2	2	2	2	2	2	2	2
snp629	0	2	2	0	0	0	0	0	0	0	0	0	0	0	0	0	0	0	0	0	0	0	0	0	0	0	0	0	0	0	0	0	0	0	0	0	0	0	2	0	0	0	0	0	0	0	0	0	0
snp630	2	2	2	2	2	2	2	2	2	0	2	2	2	2	2	2	2	2	2	2	2	2	2	2	2	2	1	2	2	2	2	2	2	2	2	2	2	2	2	2	2	0	2	2	2	2	2	2	2
snp631	0	0	0	0	0	0	0	0	0	2	0	0	0	0	0	0	0	0	0	0	0	0	0	0	0	0	0	0	0	0	0	0	0	0	0	0	0	0	0	0	0	2	0	0	0	0	0	0	0
snp632	2	2	2	2	2	2	2	2	2	2	2	2	2	2	0	2	2	2	2	2	2	2	2	1	2	2	2	2	2	2	2	2	2	2	2	2	2	2	2	2	2	2	2	2	0	2	2	0	2
snp633	2	2	2	2	2	2	2	2	2	2	2	2	2	2	0	2	2	2	2	2	2	2	2	2	2	2	2	2	2	2	2	2	2	2	2	2	2	2	2	2	2	2	1	2	2	2	2	0	2
snp634	2	2	2	2	2	2	2	2	2	2	2	2	2	2	0	2	2	2	2	2	2	2	2	1	2	2	2	2	2	2	2	2	2	2	2	2	2	2	2	2	2	2	1	2	2	2	2	0	2
snp635	0	0	0	0	0	0	0	0	0	0	2	0	0	2	0	0	0	0	2	2	2	0	0	0	2	2	0	0	0	0	0	0	0	0	0	0	0	0	0	0	0	0	0	0	0	0	0	0	0
snp636	2	0	2	0	0	0	0	0	0	0	0	0	0	0	0	0	0	0	0	0	0	0	0	0	0	0	0	0	0	0	0	0	0	0	0	0	0	0	0	0	0	0	0	0	0	0	0	0	0
snp637	0	0	0	0	0	0	2	0	0	0	0	0	0	0	0	0	0	0	0	0	0	0	0	0	0	0	0	0	0	0	0	0	0	0	0	0	0	0	0	0	0	0	0	0	0	0	0	0	0
snp638	2	2	2	2	2	2	2	2	2	2	2	2	2	2	2	2	2	2	2	2	2	2	2	2	2	2	2	2	2	2	2	2	2	2	2	2	2	2	2	2	2	2	2	2	2	2	2	2	2
snp639	0	0	0	0	0	0	0	0	0	0	0	0	0	0	0	0	0	0	0	0	0	0	0	0	0	0	0	0	0	0	0	0	0	0	0	0	0	0	0	0	0	0	0	0	0	0	0	0	0
snp640	2	2	2	2	0	2	2	2	2	2	2	2	2	2	2	2	2	2	2	2	2	2	2	2	2	2	2	2	2	2	2	2	2	2	2	2	2	2	0	2	0	2	2	2	2	0	2	2	2
snp641	2	2	2	2	2	2	2	2	2	2	2	2	2	2	2	2	2	2	2	2	2	2	2	2	2	2	2	2	2	2	2	2	2	2	2	2	2	2	2	2	2	2	2	2	2	2	2	2	2
snp642	0	0	0	0	0	0	0	0	0	0	0	0	0	0	0	0	0	0	0	0	0	0	0	0	0	0	0	0	0	0	0	0	0	0	0	0	0	0	0	0	0	0	0	0	0	0	0	0	0
snp643	2	0	0	0	2	2	0	0	0	2	0	2	0	0	2	2	2	2	2	0	0	2	2	2	2	2	0	0	2	0	0	0	0	0	0	0	2	0	0	0	0	0	2	1	2	0	0	2	2
snp644	2	0	0	0	2	2	0	0	0	2	0	2	0	0	2	2	2	2	2	0	0	2	2	2	2	2	0	0	2	0	0	0	0	0	0	0	2	0	0	0	0	0	2	0	0	0	0	2	2
snp645	0	2	2	2	0	0	2	2	2	0	2	0	2	2	0	0	0	0	0	2	2	0	0	0	0	0	2	2	0	2	2	2	2	2	2	2	0	2	2	2	2	2	0	2	2	2	2	0	0
snp646	2	0	2	0	2	2	2	0	0	2	2	2	0	0	2	2	2	2	2	2	2	2	2	2	2	2	2	2	2	0	2	2	0	0	0	0	2	2	0	0	0	0	2	0	2	0	0	2	2
snp647	2	0	0	0	2	2	0	0	0	2	0	2	0	0	2	2	2	2	2	0	0	2	2	2	2	2	0	0	2	0	0	0	0	0	0	0	2	0	0	0	0	0	2	0	0	0	0	2	2
snp648	0	2	2	2	0	0	2	2	2	0	2	0	2	2	0	0	0	0	0	2	2	0	0	0	0	2	2	2	0	2	2	2	2	2	2	2	0	2	2	2	1	2	0	2	2	2	2	0	0
snp649	0	0	0	0	0	0	0	0	0	2	0	0	0	0	0	0	0	0	0	0	0	0	0	0	0	0	0	0	0	0	0	0	0	0	0	0	0	0	0	0	0	0	0	0	2	0	0	0	0
snp650	2	2	2	2	2	2	2	2	2	0	2	2	2	2	2	2	2	2	2	2	2	2	2	2	2	2	2	2	2	2	2	2	2	2	2	2	2	2	2	2	2	2	2	2	0	2	2	2	2
snp651	0	0	0	0	0	0	0	0	0	2	0	0	0	0	0	0	0	0	0	0	0	0	0	0	0	0	0	0	0	0	0	0	0	0	0	0	0	0	0	0	0	0	0	0	2	0	0	0	0
snp652	2	2	2	2	2	2	2	2	2	0	2	2	2	2	2	2	2	2	2	2	2	2	2	2	2	2	2	2	2	2	2	2	2	2	2	2	2	2	2	2	2	2	2	2	0	2	2	2	2
snp653	2	2	2	2	2	2	2	2	2	0	2	2	2	2	0	2	2	2	2	2	2	2	2	2	2	2	0	2	0	2	0	0	2	2	2	2	0	0	2	2	0	2	2	2	2	2	2	2	2
snp654	2	2	2	2	2	2	2	2	2	0	2	2	2	2	0	2	2	2	2	2	2	2	2	2	2	2	0	2	0	2	0	0	2	2	2	2	0	0	2	2	0	2	2	2	2	2	2	2	2
snp655	2	2	0	2	2	2	2	2	2	0	2	2	2	2	2	2	2	2	2	2	0	2	2	0	2	2	2	2	2	2	0	0	2	2	2	2	0	0	2	0	2	2	2	2	2	2	2	2	2
snp656	2	2	2	2	2	2	2	2	2	2	2	2	2	2	2	2	2	2	2	2	2	2	2	2	2	2	2	2	0	2	0	0	2	2	2	2	0	0	2	2	2	2	2	2	2	2	2	2	2
snp657	2	2	2	2	2	2	2	2	2	2	2	2	2	2	2	2	2	2	2	2	2	2	2	2	2	2	2	2	0	2	0	0	2	2	2	2	0	0	2	2	2	2	2	2	2	2	2	2	2
snp658	0	0	0	0	0	0	0	0	0	0	0	0	0	0	0	0	0	0	0	0	0	0	0	0	0	0	0	0	2	0	2	2	0	0	0	0	2	2	0	0	0	0	0	0	0	0	0	0	0
snp659	2	2	2	2	2	2	2	2	2	2	2	2	2	2	2	2	2	2	2	2	2	2	2	2	2	2	2	2	0	2	0	0	2	2	2	2	0	0	2	2	2	2	2	2	2	2	2	2	2
snp660	2	2	2	2	2	2	2	2	2	2	2	2	2	2	2	2	2	2	2	2	2	2	2	2	2	2	2	2	0	2	0	0	2	2	2	2	0	0	2	2	2	2	2	2	2	2	2	2	2
snp661	0	0	2	2	2	0	2	2	2	2	2	0	2	2	2	0	0	0	0	0	0	0	0	1	0	0	2	2	0	2	0	0	2	2	2	2	0	0	2	2	2	2	0	2	0	0	2	0	2
snp662	2	2	0	0	0	2	0	0	0	0	0	2	0	0	0	2	2	2	2	2	2	2	2	1	2	2	0	0	2	0	2	2	0	0	0	0	2	2	0	0	0	0	2	0	2	2	0	2	0
snp663	0	0	2	2	2	0	2	2	2	2	2	0	2	2	2	0	0	0	0	0	0	0	0	1	0	0	2	2	0	2	0	0	2	2	2	2	0	0	2	2	2	2	1	2	0	0	2	0	2
snp664	2	2	0	2	2	2	0	2	2	0	2	2	2	2	2	2	2	2	2	2	2	2	2	1	2	2	2	0	2	2	2	2	2	2	2	2	2	2	2	0	2	2	2	1	2	2	2	2	2
snp665	2	2	0	0	0	2	0	0	0	0	0	2	0	0	0	2	2	2	2	2	2	2	2	1	2	2	0	0	2	0	2	2	0	0	0	0	2	2	0	0	0	0	2	0	2	2	0	2	0
snp666	2	2	0	2	2	2	0	2	2	0	2	2	2	2	2	2	2	2	2	2	2	2	2	1	1	2	2	0	2	2	2	2	2	2	2	2	2	2	2	2	2	2	2	2	2	2	2	2	2
snp667	2	2	0	0	0	2	0	0	0	0	0	2	0	0	0	2	2	2	2	2	2	2	2	1	2	2	0	0	2	0	2	2	0	0	0	0	2	2	0	0	0	0	2	0	2	2	0	2	0
snp668	0	0	2	2	2	0	2	2	2	2	2	0	2	2	2	0	0	0	0	0	0	0	0	1	0	0	2	2	0	2	0	0	2	2	2	2	0	0	2	2	2	2	0	2	0	0	2	0	2
snp669	2	2	0	0	0	2	0	0	0	0	0	2	0	0	0	2	2	2	2	2	2	2	2	1	2	2	0	0	2	0	2	2	0	0	0	0	2	2	0	0	0	0	2	0	2	2	0	2	0
snp670	0	0	2	2	2	0	2	2	2	2	2	0	2	2	2	0	0	0	0	0	0	0	0	1	0	0	2	2	0	2	0	0	2	2	2	2	0	0	2	2	2	2	0	2	0	0	2	0	2
snp671	0	0	2	2	2	0	2	2	2	2	2	0	2	2	2	0	0	0	0	0	0	0	0	1	0	0	2	2	0	2	0	0	2	2	2	2	0	0	2	2	2	2	0	2	0	0	2	0	2
snp672	2	2	0	0	0	2	0	0	0	0	0	2	0	0	0	2	2	2	2	2	2	2	2	1	2	2	0	0	2	0	2	2	0	0	0	0	2	2	0	0	0	0	2	0	2	2	0	2	0
snp673	2	2	0	0	0	2	0	0	0	0	0	2	0	0	0	2	2	2	2	2	2	2	2	1	2	2	0	0	2	0	2	2	0	0	0	0	2	2	0	0	0	0	2	1	2	2	0	2	0
snp674	2	2	0	0	0	2	0	0	0	0	0	2	0	0	0	2	2	2	2	2	2	2	2	1	2	2	0	0	2	0	2	2	0	0	0	0	2	2	0	0	0	0	2	0	2	2	0	2	0
snp675	2	2	0	0	0	2	0	0	0	0	0	2	0	0	0	2	2	2	2	2	2	2	2	1	2	2	0	0	2	0	2	2	0	0	0	0	2	2	0	0	0	0	2	1	2	2	0	2	0
snp676	0	0	0	0	0	0	0	0	0	0	0	0	0	0	0	0	0	0	0	0	0	0	0	0	0	0	0	0	0	2	0	0	0	0	0	0	2	0	0	0	0	0	0	0	2	0	0	0	0
snp677	0	0	0	0	0	0	0	0	0	0	0	0	0	0	0	0	0	0	0	0	0	0	0	0	0	0	0	0	0	2	0	0	0	0	0	0	2	0	0	0	0	0	0	0	2	0	0	0	0
snp678	0	0	2	2	2	0	2	2	2	0	2	0	2	2	2	0	2	0	2	0	0	0	0	0	2	0	0	2	0	2	0	0	2	2	2	2	0	0	2	2	0	2	0	2	0	2	2	2	2
snp679	2	2	0	0	0	2	0	0	0	2	0	2	0	0	0	2	0	2	0	2	2	2	2	2	0	2	2	0	2	0	2	2	0	0	0	0	2	2	0	0	2	0	2	0	2	0	0	0	0
snp680	2	2	0	0	0	2	0	0	0	2	0	2	0	0	0	2	0	2	0	2	2	2	2	2	0	2	2	0	2	0	2	2	0	0	0	0	2	2	0	0	2	0	2	0	2	0	0	0	0
snp681	2	2	0	2	2	2	2	0	2	2	2	2	2	2	2	2	2	2	2	2	2	2	2	1	2	2	2	2	2	2	2	2	2	2	2	2	2	2	2	2	2	2	2	2	2	2	2	2	2
snp682	0	2	0	0	0	2	0	0	0	0	0	2	0	0	0	2	2	2	0	0	0	0	0	1	0	0	0	0	2	0	0	0	0	0	0	0	2	0	0	0	0	0	2	0	2	0	0	0	2
snp683	2	0	2	2	2	0	2	2	2	2	2	0	2	2	2	0	0	0	2	2	2	2	2	1	2	2	2	2	0	2	0	2	2	2	2	2	0	2	2	2	2	2	0	2	0	2	2	2	0
snp684	0	2	0	0	0	2	0	0	0	0	0	2	0	0	0	2	2	2	0	0	0	0	0	0	0	0	0	0	2	0	2	0	0	0	0	0	2	0	0	0	0	0	2	0	2	0	0	0	2
snp685	2	2	2	2	0	0	0	2	0	0	0	0	2	2	0	0	0	0	0	2	2	2	2	2	2	2	0	0	0	0	0	0	0	0	0	0	0	0	2	2	2	0	0	2	2	0	0	0	0
snp686	0	2	0	0	0	2	0	0	0	0	0	2	0	0	0	2	2	2	0	0	0	0	0	0	0	0	0	0	2	0	2	0	0	0	0	0	2	0	0	0	0	0	2	0	2	0	0	0	2
snp687	0	0	2	0	2	2	2	2	0	0	0	2	0	0	0	2	2	2	2	0	0	0	0	1	0	0	0	0	2	2	2	2	2	2	0	0	2	2	0	0	0	0	2	0	2	2	2	2	0
snp688	2	2	0	2	0	0	0	0	2	2	2	0	2	2	2	0	0	0	0	2	2	2	2	1	2	2	2	2	0	0	0	0	0	0	2	2	0	0	2	2	2	2	0	2	0	0	0	0	2
snp689	0	0	2	0	2	2	2	2	0	0	0	2	0	0	0	2	2	2	2	0	0	0	0	1	0	0	0	0	2	2	2	2	2	2	0	0	2	2	0	0	0	0	2	0	2	2	2	2	0
snp690	0	0	2	0	2	2	2	2	0	0	0	2	0	0	0	2	2	2	2	0	0	0	0	1	0	0	0	0	2	2	2	2	2	2	0	0	2	2	0	0	1	0	2	0	2	2	2	2	0
snp691	0	0	2	2	0	0	0	2	0	2	0	0	0	0	0	0	0	0	0	0	0	0	0	0	0	0	2	0	0	2	0	0	0	0	0	0	2	0	0	0	0	2	0	0	0	0	0	0	0
snp692	0	0	0	0	1	1	0	0	2	0	0	2	0	0	0	0	0	0	0	0	0	0	0	1	0	0	0	2	2	0	1	2	2	1	1	1	0	1	1	0	1	0	2	2	2	2	1	2	0
snp693	2	0	0	0	2	2	2	0	2	0	0	2	0	0	0	0	2	2	2	2	2	2	2	2	2	2	0	2	2	2	2	2	2	2	2	2	2	2	2	0	2	0	2	2	2	2	2	2	2
snp694	0	1	0	2	1	1	1	0	2	2	2	2	2	2	2	2	2	2	1	0	0	0	0	2	0	0	2	1	2	2	2	2	2	2	2	2	2	1	1	2	2	2	2	2	0	2	2	2	0
snp695	2	0	2	0	0	0	0	2	0	0	0	0	0	0	0	0	0	0	0	2	2	2	2	1	2	2	0	0	0	0	0	0	0	0	0	0	0	0	0	0	0	0	0	0	2	0	0	0	2
snp696	0	2	0	2	2	2	2	0	2	2	2	2	2	2	2	2	2	2	2	0	0	0	0	0	0	0	2	2	2	2	2	2	2	2	2	2	2	2	2	2	2	2	2	2	0	2	2	2	0
snp697	2	2	2	2	0	0	2	2	2	2	2	0	2	0	2	2	0	0	0	2	2	2	2	2	2	2	2	2	0	2	0	0	0	0	2	2	0	0	2	2	2	2	0	2	0	0	0	0	0
snp698	0	0	0	0	2	2	0	0	0	0	0	2	0	2	0	0	2	2	2	0	0	0	0	0	0	0	0	0	2	0	2	2	2	2	0	0	2	2	0	0	0	0	2	0	2	2	2	2	2
snp699	0	2	0	0	0	2	0	0	0	2	0	0	0	2	0	2	0	2	0	0	0	0	0	0	0	0	0	0	0	0	0	0	0	0	0	0	0	0	0	0	0	0	0	0	0	0	0	0	2
snp700	0	2	0	0	0	2	0	0	0	2	0	0	0	2	0	2	0	2	0	0	0	0	0	0	0	0	0	0	0	0	0	0	0	0	0	0	0	0	0	0	0	0	0	0	0	0	0	0	2
snp701	2	2	2	0	0	0	2	2	2	2	2	0	2	2	0	0	2	2	2	2	2	2	2	2	2	2	0	2	2	2	2	2	2	2	2	2	2	2	2	2	2	2	0	2	0	0	0	0	0
snp702	2	0	2	2	2	0	2	2	2	0	2	2	2	0	2	0	2	0	2	2	2	2	2	2	2	2	2	2	2	2	2	2	2	2	2	2	2	2	2	2	2	2	2	2	2	2	2	2	0
snp703	0	2	0	0	0	2	0	0	0	2	0	0	0	2	0	2	0	2	0	0	0	0	0	0	0	0	0	0	0	0	0	0	0	0	0	0	0	0	0	0	0	0	0	0	0	0	0	0	2
snp704	0	0	0	0	2	2	0	0	0	0	0	2	0	0	2	2	0	0	0	0	0	0	0	0	0	0	2	0	0	0	0	0	0	0	0	0	0	0	0	0	0	0	2	0	2	0	0	2	2
snp705	0	2	0	2	0	0	0	2	2	0	0	0	0	0	0	0	0	0	0	0	0	0	0	0	0	0	0	0	0	0	0	0	2	2	2	2	0	0	0	0	0	0	0	0	0	0	0	0	0
snp706	0	2	0	2	0	0	0	2	2	0	0	0	0	0	0	0	0	0	0	0	0	0	0	1	0	0	0	0	0	0	0	0	2	2	2	2	0	0	0	0	0	0	0	0	0	0	0	0	0
snp707	0	2	2	0	0	0	2	2	0	0	2	0	2	2	0	0	0	0	2	2	2	2	2	1	2	2	0	2	2	2	2	2	0	0	0	0	2	2	2	2	2	2	0	2	0	2	2	0	0
snp708	2	0	2	0	2	2	2	0	0	2	2	2	2	2	2	2	2	2	2	2	2	2	2	1	2	2	2	2	2	2	2	2	0	0	0	0	2	2	2	2	2	2	2	2	2	2	2	2	2
snp709	2	0	2	0	2	2	2	0	0	2	2	2	2	2	2	2	2	2	2	2	2	2	2	1	2	2	2	2	2	2	2	2	0	0	0	0	2	2	2	2	2	2	2	2	2	2	2	2	2
snp710	2	0	2	0	2	2	2	0	0	2	2	2	2	2	2	2	2	2	2	2	2	2	2	2	2	2	2	2	2	2	2	2	0	0	0	0	2	2	2	2	2	2	2	2	2	2	2	2	2
snp711	0	2	0	2	0	0	0	2	2	0	0	0	0	0	0	0	0	0	0	0	0	0	0	1	0	0	0	0	0	0	0	0	2	2	2	2	0	0	0	0	0	0	0	0	0	0	0	0	0
snp712	0	2	0	2	0	0	0	2	2	0	0	0	0	0	0	0	0	0	0	0	0	0	0	1	0	0	0	0	0	0	0	0	2	2	2	2	0	0	0	0	0	0	0	0	0	0	0	0	0
snp713	0	2	0	2	0	0	0	2	2	0	0	0	0	0	0	0	0	0	0	0	0	0	0	0	0	0	0	0	0	0	0	0	2	2	2	2	0	0	0	0	0	0	0	0	0	0	0	0	0
snp714	0	0	0	2	0	0	2	0	2	0	2	0	2	0	0	0	2	2	0	0	0	0	0	0	2	0	0	0	0	2	2	2	2	2	2	2	2	2	2	2	0	2	0	0	0	0	0	0	0
snp715	2	2	2	0	2	2	0	2	0	2	0	2	0	2	2	2	0	0	2	2	2	2	2	2	0	2	2	2	2	0	0	0	0	0	0	0	0	0	0	0	2	0	2	2	2	2	2	2	2
snp716	2	0	2	0	2	2	2	0	0	2	2	2	2	2	2	2	2	2	2	2	2	2	2	2	2	2	2	2	2	2	2	2	0	0	0	0	2	2	2	2	2	2	2	2	2	2	2	2	2
snp717	2	2	2	0	2	2	0	2	0	2	0	2	0	2	2	2	0	0	2	2	2	2	2	2	0	2	2	2	2	0	0	0	0	0	0	0	0	0	0	0	2	0	2	2	2	2	2	2	2
snp718	0	0	0	2	0	0	2	0	2	0	0	0	0	0	0	0	2	2	0	0	0	0	0	0	0	0	0	0	0	0	2	2	2	2	2	2	2	2	2	2	0	0	0	0	0	0	0	0	0
snp719	2	0	2	0	0	2	0	0	0	2	0	2	0	2	2	2	2	2	2	2	2	2	2	1	0	2	0	0	2	2	2	2	0	0	0	0	2	2	0	0	0	0	2	2	0	0	0	0	2
snp720	2	2	2	2	2	2	2	2	2	2	2	2	2	2	2	2	0	0	0	2	2	2	2	2	2	2	2	2	2	2	2	2	2	2	2	2	2	2	0	0	2	2	2	2	2	2	2	2	2
snp721	2	0	2	0	2	2	2	0	0	2	2	2	2	2	2	2	2	2	2	2	2	2	2	1	2	2	2	2	2	2	2	2	2	0	0	0	2	2	2	2	2	2	2	2	2	2	2	2	2
snp722	0	2	0	2	0	0	0	2	2	0	0	0	0	0	0	0	0	0	0	0	0	0	0	1	0	0	0	0	0	0	0	0	0	2	2	2	0	0	0	0	0	0	0	0	0	0	0	0	0
snp723	0	0	0	0	0	0	2	0	0	0	0	0	0	0	0	0	0	0	0	0	0	0	0	0	0	0	0	0	0	0	0	0	0	0	0	0	0	0	2	2	0	0	0	0	0	0	0	0	0
snp724	2	2	2	2	0	2	0	2	2	2	0	2	0	2	2	2	2	2	2	2	2	2	2	2	0	2	2	0	2	0	2	2	2	2	2	2	2	2	0	0	0	0	2	2	0	0	0	0	2
snp725	2	2	2	2	0	2	0	2	2	2	0	2	0	2	2	2	2	2	2	2	2	2	2	2	0	2	2	0	2	0	2	2	2	2	2	2	2	2	0	0	0	0	2	2	0	0	0	0	2
snp726	0	0	0	0	2	0	2	0	0	0	2	0	2	0	0	0	0	0	0	0	0	0	0	0	2	0	0	2	0	2	0	0	0	0	0	0	0	0	2	2	2	2	0	0	2	2	2	2	0
snp727	0	0	0	0	0	0	2	0	0	0	2	0	2	0	0	0	0	0	0	0	0	0	0	0	2	0	0	2	0	2	0	0	0	0	0	0	0	0	2	2	2	2	0	0	2	2	2	2	0
snp728	0	0	0	2	0	0	2	2	2	0	2	0	2	0	0	0	0	0	2	0	0	0	0	1	2	0	0	2	0	2	2	2	0	2	2	2	0	2	2	2	2	2	0	0	2	2	2	2	0
snp729	2	2	2	0	2	2	2	0	2	2	2	2	2	2	2	2	2	2	2	2	2	2	2	1	2	2	2	2	2	2	0	0	2	2	2	0	2	0	2	2	2	2	2	2	2	2	2	2	2
snp730	2	2	2	0	2	2	2	2	0	2	2	2	2	2	2	2	0	0	0	2	2	2	2	2	2	2	2	0	2	2	2	2	0	0	0	2	2	2	2	2	2	2	2	2	2	0	2	2	2
snp731	2	2	2	2	2	2	2	2	2	2	2	2	2	2	2	2	2	2	0	2	2	2	2	2	2	2	0	2	2	2	2	2	2	2	2	2	2	2	2	2	2	2	2	2	2	2	2	2	2
snp732	0	0	0	2	0	0	0	0	2	0	0	0	0	0	0	0	2	2	2	0	0	0	0	0	0	0	0	2	0	0	0	0	2	2	2	0	0	0	0	0	0	0	0	0	0	2	0	0	0
snp733	0	0	0	0	0	0	0	0	0	0	0	0	0	0	0	0	0	0	2	0	0	0	0	0	0	0	2	0	0	0	0	0	0	0	0	0	0	0	0	0	0	0	0	0	0	0	0	0	0
snp734	2	2	2	2	2	2	2	2	2	2	2	2	2	2	2	2	2	2	0	2	2	2	2	2	2	2	0	2	2	2	2	2	2	2	2	2	2	2	2	2	2	2	2	2	2	2	2	2	2
snp735	0	0	0	0	0	0	0	0	0	0	0	0	0	0	0	0	0	0	2	0	0	0	0	0	0	0	2	0	0	0	0	0	0	0	0	0	0	0	0	0	0	0	0	0	0	0	0	0	0
snp736	2	2	0	0	2	2	2	2	0	2	2	2	2	2	2	2	0	0	2	2	2	2	2	2	2	2	2	0	2	2	2	2	0	0	0	2	2	2	2	2	2	2	2	2	2	0	2	2	2
snp737	2	2	2	2	2	2	2	2	2	2	2	2	2	2	2	2	2	2	0	2	2	2	2	2	2	2	0	2	2	2	2	2	2	2	2	2	2	2	2	2	2	2	2	2	2	2	2	2	2
snp738	2	2	0	0	2	2	0	2	0	2	2	2	2	2	2	2	0	0	2	2	2	2	2	1	2	2	2	0	2	2	2	2	0	0	0	2	2	2	2	2	2	2	2	2	2	0	2	2	2
snp739	2	2	0	0	2	2	0	2	0	2	2	2	2	2	2	2	0	0	2	2	2	2	2	1	2	2	2	0	2	2	2	2	0	0	0	2	2	2	2	2	2	2	2	2	2	0	2	2	2
snp740	0	0	2	2	0	0	0	0	2	0	0	0	0	0	0	0	1	2	0	0	0	0	0	0	0	0	0	2	0	0	0	0	2	2	2	0	0	0	0	0	0	0	0	0	0	2	1	0	0
snp741	0	0	2	2	0	0	2	0	2	0	0	0	0	0	0	0	2	2	0	0	0	0	0	0	0	0	0	2	0	0	0	0	2	2	2	0	0	0	0	0	0	0	0	0	0	2	2	0	0
snp742	0	0	2	2	0	0	2	0	2	0	0	0	0	0	0	0	2	2	0	0	0	0	0	0	0	0	0	2	0	0	0	0	2	2	2	0	0	0	0	0	0	0	0	0	0	2	2	0	0
snp743	0	0	2	2	0	0	2	2	2	0	0	0	0	0	0	0	2	2	2	2	2	2	2	2	2	2	2	2	2	2	0	0	2	2	2	0	0	0	2	2	0	0	0	0	0	2	2	0	0
snp744	0	2	0	0	2	2	0	0	0	2	0	0	0	0	2	2	0	2	2	0	0	0	0	0	0	0	2	0	0	2	0	0	0	0	0	2	2	0	0	0	0	0	0	1	2	0	2	2	2
snp745	2	2	0	0	2	2	0	0	0	2	2	2	2	2	2	2	2	2	0	0	0	0	0	0	0	0	0	0	0	0	2	2	0	0	0	2	2	2	0	0	2	2	2	2	2	0	0	2	2
snp746	2	2	0	0	2	2	0	0	0	2	2	2	2	2	2	2	2	2	0	0	0	0	0	0	0	0	0	0	0	0	2	2	0	0	0	2	2	2	0	0	2	2	2	2	2	0	0	2	2
snp747	2	2	0	0	2	2	0	0	0	2	2	2	2	2	2	2	2	2	0	0	0	0	0	0	0	0	0	0	0	0	2	2	0	0	0	2	2	2	0	0	2	2	2	2	2	0	0	2	2
snp748	2	2	0	0	2	2	0	0	0	2	2	2	2	2	2	2	2	2	0	0	0	0	0	0	0	0	0	0	0	0	2	2	0	0	0	2	2	2	0	0	1	2	2	2	2	0	0	1	2
snp749	2	2	0	0	2	2	0	0	0	2	2	2	2	2	2	2	2	2	0	0	0	0	0	0	0	0	0	0	0	0	2	2	0	0	0	2	2	2	0	0	2	2	2	1	2	0	0	2	2
snp750	0	0	2	2	0	0	2	2	2	0	0	0	0	0	0	0	2	2	2	2	2	2	2	2	2	2	2	2	2	2	0	0	2	2	2	0	0	0	2	2	0	0	0	0	0	2	2	0	0
snp751	0	0	2	2	0	0	2	2	2	0	0	0	0	0	0	0	2	2	2	2	2	2	2	2	2	2	2	2	2	2	0	0	2	2	2	0	0	0	2	2	0	0	0	0	0	2	2	0	0
snp752	2	2	0	0	2	2	0	0	0	2	2	2	2	2	2	2	0	0	0	0	0	0	0	0	0	0	0	0	0	0	2	2	0	0	0	2	2	2	0	0	2	2	2	2	2	0	0	2	2
snp753	2	2	0	0	2	2	0	0	0	2	2	2	2	2	2	2	0	0	0	0	0	0	0	0	0	0	0	0	0	0	2	2	0	0	0	2	2	2	0	0	1	2	2	2	2	0	0	2	2
snp754	2	2	0	0	2	2	2	0	0	2	2	2	2	2	2	2	0	0	0	0	0	0	0	0	0	0	0	0	0	0	2	2	0	0	0	2	2	2	0	0	2	2	2	2	2	0	0	2	2
snp755	0	0	2	0	2	2	0	0	0	2	2	0	0	0	2	2	0	2	0	0	0	0	0	1	0	0	0	0	2	0	0	0	2	2	2	2	2	2	0	0	1	0	0	2	2	2	2	2	2
snp756	0	0	2	0	2	2	0	0	0	2	2	0	0	0	2	2	0	2	0	0	0	0	0	1	0	0	0	0	2	0	0	0	2	2	2	2	2	2	0	0	0	0	0	2	2	2	2	2	2
snp757	0	0	0	0	0	0	2	2	0	0	0	0	0	0	0	0	2	2	2	2	2	2	2	1	2	2	2	0	2	2	0	0	0	0	0	0	0	0	0	0	0	0	0	0	0	0	0	0	0
snp758	0	0	0	0	0	0	2	2	0	0	0	0	0	0	0	0	2	2	2	2	2	2	2	1	2	2	2	0	2	2	0	0	0	0	0	0	0	0	0	0	0	0	0	0	0	0	0	0	0
snp759	0	0	0	0	0	0	2	2	0	0	0	0	0	0	0	0	2	2	2	2	2	2	2	1	2	2	2	0	2	2	0	0	0	0	0	0	0	0	0	0	0	0	0	0	0	0	0	0	0
snp760	0	0	0	0	0	0	2	2	0	0	0	0	0	0	0	0	2	2	2	2	2	2	2	1	2	2	2	0	2	2	0	0	0	0	0	0	0	0	0	0	0	0	0	0	0	0	0	0	0
snp761	2	2	2	2	2	2	0	0	2	2	2	2	2	2	2	2	0	0	0	0	0	0	0	1	0	0	2	2	0	0	2	2	2	2	2	2	2	2	2	2	2	2	2	2	2	2	2	2	2
snp762	0	0	0	0	0	0	0	2	1	0	0	0	0	0	0	0	2	2	2	2	2	2	2	1	2	2	0	0	2	2	0	0	0	0	0	0	0	0	0	0	0	0	0	0	0	0	0	0	0
snp763	0	0	2	0	2	2	0	0	0	2	2	0	0	0	2	2	0	2	0	0	0	0	0	1	0	0	2	0	2	0	0	0	2	2	2	0	2	2	0	0	0	0	0	2	2	2	2	0	2
snp764	2	2	0	2	0	0	2	2	2	0	0	0	2	2	0	0	2	0	0	2	2	2	2	0	2	2	0	2	0	2	2	2	0	0	0	0	0	0	2	2	2	2	0	0	0	0	0	2	0
snp765	0	2	2	2	0	2	2	2	2	2	2	0	2	2	2	2	0	2	2	2	2	2	2	1	2	0	2	2	0	0	2	2	0	0	0	0	0	0	2	2	2	2	0	2	2	2	2	2	2
snp766	2	0	0	0	2	0	0	0	0	0	0	2	0	0	0	0	2	0	0	0	0	0	0	1	0	2	0	0	2	2	0	0	2	2	2	2	2	2	0	0	0	0	2	0	0	0	0	0	0
snp767	0	2	2	2	0	2	2	2	2	2	2	0	2	2	2	2	0	2	2	2	2	2	2	1	2	0	2	2	0	0	2	2	0	0	0	0	0	0	2	2	2	2	0	2	2	2	2	2	2
snp768	2	0	0	0	2	0	0	0	0	0	0	2	0	0	0	0	2	0	0	0	0	0	0	1	0	2	0	0	2	2	0	0	2	2	2	2	2	2	0	0	0	0	2	0	0	0	0	0	0
snp769	2	0	0	0	2	0	0	0	0	0	0	2	0	0	0	0	2	0	0	0	0	0	0	1	0	2	0	0	2	2	0	0	2	2	2	2	2	2	0	0	0	1	2	0	0	0	0	0	0
snp770	2	0	0	0	2	0	0	0	0	0	0	2	0	0	0	0	2	0	0	0	0	0	0	1	0	2	0	0	2	2	0	0	2	2	2	2	2	2	0	0	0	0	2	0	0	0	0	0	0
snp771	0	2	2	2	0	2	2	2	2	2	2	0	2	2	2	2	0	2	2	2	2	2	2	1	2	0	2	2	0	0	2	2	0	0	0	0	0	0	2	2	2	2	0	2	2	2	2	2	2
snp772	2	0	0	0	2	0	0	0	0	0	0	2	0	0	0	0	2	0	0	0	0	0	0	1	0	2	0	0	2	2	0	0	2	2	2	2	2	2	0	0	0	0	2	0	0	0	0	0	0
snp773	0	2	2	2	0	2	2	2	2	2	2	0	2	2	2	2	0	2	2	2	2	2	2	1	2	0	2	2	0	0	2	2	0	0	0	0	0	0	2	2	2	2	0	2	2	2	2	2	2
snp774	0	2	2	2	0	2	2	2	2	2	2	0	2	2	2	2	0	2	2	2	2	2	2	1	2	0	2	2	0	0	2	2	0	0	0	0	0	0	2	2	2	2	0	2	2	2	2	2	2
snp775	0	2	2	2	0	2	2	2	2	2	2	0	2	2	2	2	0	2	1	2	2	2	2	1	2	0	2	2	0	0	2	2	0	0	0	0	0	0	2	2	2	2	0	1	2	2	2	2	2
snp776	0	2	2	2	0	2	2	2	2	2	2	0	2	2	2	2	0	2	2	2	2	2	2	1	2	0	2	2	0	0	2	2	0	0	0	0	0	0	2	2	2	2	0	1	2	2	2	2	2
snp777	2	0	0	0	2	0	0	0	0	0	0	2	0	0	0	0	2	0	0	0	0	0	0	1	0	2	0	0	2	2	0	0	2	2	2	2	2	2	0	0	0	0	2	0	0	0	0	0	0
snp778	2	0	0	0	2	0	0	0	0	0	0	2	0	0	0	0	2	0	0	0	0	0	0	1	0	2	0	0	2	2	0	0	2	2	2	2	2	2	0	0	0	0	2	0	0	0	0	0	0
snp779	2	0	0	0	2	0	0	0	0	0	0	2	0	0	0	0	2	0	0	0	0	0	0	0	0	2	0	0	2	2	0	0	2	2	2	2	2	2	0	0	0	0	2	0	0	0	0	0	0
snp780	2	0	0	0	2	0	0	0	0	0	0	2	0	0	0	0	2	0	0	0	0	0	0	1	0	2	0	0	2	2	0	0	2	2	2	2	2	2	0	0	0	0	2	0	0	0	0	0	0
snp781	0	2	2	2	0	2	2	2	2	2	2	0	2	2	2	2	0	2	2	2	2	2	2	1	2	0	2	2	0	0	2	2	0	0	0	0	0	0	2	2	2	2	0	2	2	2	2	2	2
snp782	2	0	0	0	2	0	0	0	0	0	0	2	0	0	0	0	2	0	0	0	0	0	0	1	0	2	0	0	2	2	0	0	2	2	2	2	2	2	0	0	0	0	2	0	0	0	0	0	0
snp783	0	2	2	2	0	2	2	2	2	2	2	0	2	2	2	2	0	2	2	2	2	2	2	1	2	0	2	2	0	0	2	2	0	0	0	0	0	0	2	2	2	2	0	2	2	2	2	2	2
snp784	2	0	0	0	2	0	0	0	0	0	0	2	0	0	0	0	2	0	0	0	0	0	0	1	0	2	0	0	2	2	0	0	2	2	2	2	2	2	0	0	0	0	2	0	0	0	0	0	0
snp785	0	2	2	2	0	2	2	2	2	2	2	0	2	2	2	2	0	2	2	2	2	2	2	1	2	0	2	2	0	0	2	2	0	0	0	0	0	0	2	2	2	2	0	2	2	2	2	2	2
snp786	2	0	0	0	2	0	0	0	0	0	0	2	0	0	0	0	0	0	0	0	0	0	2	1	0	2	0	0	2	2	0	0	2	2	2	2	2	2	0	0	0	0	2	0	0	0	0	0	0
snp787	2	0	0	0	2	0	0	0	0	0	0	2	0	0	0	0	0	0	0	0	0	0	2	0	0	2	0	0	2	2	0	0	2	2	2	2	2	2	0	0	0	0	2	0	0	0	0	0	0
snp788	2	0	0	0	2	0	0	0	0	0	0	2	0	0	0	0	0	0	0	0	0	0	0	1	0	2	0	0	2	2	0	0	2	2	2	2	2	2	0	0	0	0	2	0	0	0	0	0	0
snp789	0	2	2	2	0	2	2	2	2	2	2	0	2	2	2	2	2	2	1	2	2	2	2	1	2	0	2	2	0	0	2	2	0	0	0	0	0	0	1	1	2	2	0	2	2	2	2	2	2
snp790	0	2	2	2	0	2	2	2	2	2	2	0	2	2	2	2	2	2	2	2	2	2	2	1	2	0	2	2	0	0	2	2	0	0	0	0	0	0	2	2	2	2	0	2	2	2	2	2	2
snp791	0	2	2	2	0	2	2	2	2	2	2	0	2	2	2	2	2	2	2	2	2	2	2	1	2	0	2	2	0	0	2	2	0	0	0	0	0	0	2	2	2	2	0	2	2	2	2	2	2
snp792	0	2	2	2	0	2	2	2	2	2	2	0	2	2	2	2	2	2	2	2	2	2	2	1	2	0	2	2	0	0	2	2	0	0	0	0	0	0	2	2	2	2	0	2	2	2	2	2	2
snp793	2	0	0	0	2	0	0	0	0	0	0	2	0	0	0	0	0	0	0	0	0	0	0	0	0	2	0	0	2	2	0	0	2	2	2	2	2	2	0	0	0	0	2	0	0	0	0	0	0
snp794	0	2	2	2	0	2	2	2	2	2	2	0	2	2	2	2	0	2	2	2	2	2	2	1	2	0	2	2	0	0	2	2	0	0	0	0	0	0	2	2	2	2	0	2	2	2	2	2	2
snp795	0	2	2	2	0	2	2	2	2	2	2	0	2	2	2	2	2	2	2	2	2	2	0	1	2	0	2	2	0	0	2	2	0	0	0	0	0	0	2	2	2	2	0	2	2	2	2	2	2
snp796	0	2	2	2	0	2	2	2	2	2	2	0	2	2	2	2	2	2	2	2	2	2	0	1	2	0	2	2	0	0	2	2	0	0	0	0	0	0	2	2	2	2	0	2	2	2	2	2	2
snp797	0	0	0	0	0	0	0	0	0	0	0	0	0	0	0	0	0	0	0	0	0	0	0	0	0	0	0	0	0	0	0	0	0	0	0	0	0	0	0	0	0	0	0	0	0	0	0	0	0
snp798	0	0	0	0	0	0	0	0	0	0	0	0	0	0	0	0	0	0	0	0	0	0	0	0	0	0	0	0	0	0	0	0	0	0	0	0	0	0	0	0	0	0	0	0	0	0	0	0	0
snp799	2	0	0	2	2	0	2	2	0	0	0	2	2	0	0	0	0	0	0	0	0	2	2	2	2	2	0	0	2	2	2	2	2	2	2	2	2	2	0	0	0	0	2	0	0	0	0	2	0
snp800	0	2	2	0	0	2	0	0	2	2	2	0	0	2	2	2	2	2	2	2	2	0	0	0	0	0	2	2	0	0	0	0	0	0	0	0	0	0	2	2	2	2	0	2	2	2	2	0	2
snp801	2	0	0	2	2	0	2	2	0	0	0	2	2	0	0	0	0	0	0	0	0	2	2	2	2	2	0	0	2	2	2	2	2	2	2	2	2	2	0	0	0	0	2	0	0	0	0	2	0
snp802	0	2	2	0	0	2	0	0	2	2	2	0	0	2	2	2	2	2	2	2	2	0	0	0	0	0	2	2	0	0	0	0	0	0	0	0	0	0	2	2	2	2	0	2	2	2	2	0	2
snp803	2	0	0	2	2	0	2	2	0	0	0	2	2	0	0	0	0	0	0	0	0	2	2	2	2	2	0	0	2	2	2	2	2	2	2	2	2	2	0	0	0	0	2	0	0	0	0	2	0
snp804	0	2	2	0	0	2	0	0	2	2	2	0	0	2	2	2	2	2	2	2	2	0	0	0	0	0	2	2	0	0	0	0	0	0	0	0	0	0	2	2	2	2	0	2	2	2	2	0	2
snp805	0	2	2	0	0	2	0	0	2	2	2	0	0	2	2	2	2	2	2	2	2	0	0	0	0	0	2	2	0	0	0	0	0	0	0	0	0	0	2	2	2	2	0	2	2	2	2	0	2
snp806	2	0	0	2	2	0	2	2	0	0	0	2	2	0	0	0	0	0	0	0	0	2	2	2	2	2	0	0	2	2	2	2	2	2	2	2	2	2	0	0	0	0	2	0	0	0	0	2	0
snp807	0	2	2	0	0	2	0	0	2	2	2	0	0	2	2	2	2	2	2	2	2	0	0	0	0	0	2	2	0	0	0	0	0	0	0	0	0	0	2	2	2	2	0	2	2	2	2	0	2
snp808	0	0	0	0	2	0	0	2	0	0	0	0	0	2	0	0	0	0	1	2	2	2	1	1	1	1	0	0	0	0	0	0	0	0	0	0	0	0	0	0	2	0	0	1	0	0	2	0	0
snp809	0	0	0	0	2	0	0	2	0	0	0	0	0	2	0	0	2	2	2	2	2	2	2	1	2	2	0	0	0	0	0	0	0	0	0	0	0	0	0	0	2	0	0	2	0	0	2	0	0
snp810	2	2	2	2	0	2	2	0	2	2	2	2	2	0	2	2	0	0	0	0	0	0	0	0	0	0	2	2	2	2	2	2	2	2	2	2	2	2	2	2	0	2	2	0	2	2	0	2	2
snp811	2	2	2	2	0	2	2	0	2	2	2	2	2	0	2	2	0	0	0	0	0	0	0	0	0	0	2	2	2	2	2	2	2	2	2	2	2	2	2	2	0	2	2	0	2	2	0	2	2
snp812	2	2	2	2	0	2	2	0	2	2	2	2	2	0	2	2	0	0	0	0	0	0	0	1	0	0	2	2	2	2	2	2	2	2	2	2	2	2	2	2	0	2	2	0	2	2	0	1	1
snp813	0	0	0	0	2	0	0	2	0	0	0	0	0	2	0	0	2	2	2	2	2	2	2	1	2	2	0	0	0	0	0	0	0	0	0	0	0	0	0	0	2	0	0	2	0	0	2	0	0
snp814	2	2	2	2	0	2	2	0	2	2	2	2	2	0	2	2	0	0	0	0	0	0	0	1	0	0	2	2	2	2	2	2	2	2	2	2	2	2	2	2	0	2	2	0	2	2	0	2	2
snp815	2	2	2	2	0	2	2	0	2	2	2	2	2	0	2	2	0	0	0	0	0	0	0	1	0	0	2	2	2	2	2	2	2	2	2	2	2	2	2	2	1	2	2	0	2	2	0	2	2
snp816	0	0	0	0	2	0	0	2	0	0	0	0	0	2	0	0	2	2	2	2	2	2	2	1	2	2	0	0	0	0	0	0	0	0	0	0	0	0	0	0	2	0	0	2	0	0	2	0	0
snp817	0	0	0	0	2	0	0	2	0	0	0	0	0	2	0	0	2	2	2	2	2	2	2	1	2	2	0	0	0	0	0	0	0	0	0	0	0	0	0	0	2	0	0	1	0	0	2	0	0
snp818	2	2	2	0	0	0	0	0	0	2	0	0	0	0	0	0	2	2	0	0	0	0	0	0	0	0	2	0	2	2	0	0	0	0	0	2	0	0	0	2	2	2	0	0	2	0	2	2	0
snp819	0	0	0	0	2	0	0	2	0	0	0	0	0	2	0	0	0	0	2	2	2	2	2	1	2	2	0	0	0	0	0	0	0	0	0	0	0	0	0	0	2	0	0	2	0	0	2	0	0
snp820	0	0	0	0	2	0	0	2	0	0	0	0	0	2	0	0	2	2	2	2	2	2	2	1	2	2	0	0	0	0	0	0	0	0	0	0	0	0	0	0	2	0	0	2	0	0	2	0	0
snp821	0	0	0	0	2	0	0	2	0	0	0	0	0	2	0	0	2	2	2	2	2	2	2	1	2	2	0	0	0	0	0	0	0	0	0	0	0	0	0	0	2	0	0	2	0	0	2	0	0
snp822	0	0	0	0	2	0	0	2	0	0	0	0	0	2	0	0	2	2	2	2	2	2	2	1	2	2	0	0	0	0	0	0	0	0	0	0	0	0	0	0	2	0	0	2	0	0	2	0	0
snp823	2	2	2	2	0	2	2	0	2	2	2	2	2	0	2	2	0	0	0	0	0	0	0	1	0	0	2	2	2	2	2	2	2	2	2	2	2	2	2	2	0	2	2	0	2	2	0	2	2
snp824	0	0	0	0	2	0	0	2	0	0	0	0	0	2	0	0	2	2	2	2	2	2	2	1	2	2	0	0	0	0	0	0	0	0	0	0	0	0	0	0	2	0	0	2	0	0	2	0	0
snp825	2	2	2	2	0	2	2	0	2	2	2	2	2	0	2	2	0	0	0	0	0	0	0	1	0	0	2	2	2	2	2	2	2	2	2	2	2	2	2	2	0	2	2	0	2	2	0	2	2
snp826	2	0	0	0	2	0	0	0	2	0	0	2	2	2	2	2	2	2	2	2	2	2	2	1	0	2	2	0	0	2	2	2	2	2	2	2	2	0	0	2	1	2	2	2	2	2	2	0	2
snp827	0	0	0	0	2	0	0	0	2	2	0	0	2	2	2	2	0	2	0	0	0	2	2	2	2	2	2	0	0	0	0	0	0	0	0	2	0	0	2	2	2	2	0	0	0	0	0	0	2
snp828	2	2	2	2	2	0	2	2	2	0	2	2	0	0	0	0	2	0	2	2	2	2	2	2	0	2	0	2	2	2	2	2	2	2	2	0	2	2	0	0	0	0	2	0	2	2	2	2	0
snp829	0	0	0	0	0	2	0	0	0	2	0	0	2	2	2	2	0	2	0	0	0	0	0	0	2	0	2	0	0	0	0	0	0	0	0	2	0	0	2	2	2	2	0	2	0	0	0	0	2
snp830	0	0	0	0	0	2	0	0	0	2	0	0	2	2	2	2	0	2	0	0	0	0	0	0	2	0	2	0	0	0	0	0	0	0	0	2	0	0	2	2	2	2	0	2	0	0	0	0	2
snp831	2	2	2	2	2	0	2	2	2	0	2	2	0	0	0	0	2	0	2	2	2	2	2	2	0	2	0	2	2	2	2	2	2	2	2	0	2	2	0	0	0	0	2	0	2	2	2	2	0
snp832	2	2	2	2	0	0	2	2	0	0	2	2	0	0	0	0	2	0	2	2	2	0	0	0	0	0	0	2	2	0	2	2	2	2	2	0	2	2	0	0	0	0	2	0	2	2	2	2	0
snp833	2	2	2	2	0	2	2	2	0	2	2	2	2	2	2	2	2	2	2	2	2	0	0	0	2	0	2	2	2	0	2	2	2	2	2	2	2	2	2	2	2	2	2	2	2	2	2	2	2
snp834	2	0	0	0	2	0	0	0	2	0	2	0	0	0	0	0	0	0	2	2	2	2	2	2	0	2	0	0	0	2	0	0	0	0	0	0	0	0	0	0	0	0	0	0	0	0	0	0	0
snp835	2	0	0	0	2	0	0	0	2	0	2	0	0	0	0	0	0	0	2	2	2	2	2	2	0	2	0	0	0	2	0	0	0	0	0	0	0	0	1	0	0	0	0	0	0	0	0	0	0
snp836	2	0	0	2	2	2	0	0	2	2	2	0	2	2	2	2	0	2	2	2	2	2	2	2	2	2	2	0	0	2	0	0	0	0	0	2	0	0	2	2	2	1	0	2	0	0	0	0	2
snp837	0	2	2	0	0	0	2	2	0	0	0	2	0	0	0	0	2	0	0	0	0	0	0	0	0	0	0	2	2	0	2	2	2	2	2	0	2	2	0	0	0	0	2	0	2	2	2	2	0
snp838	0	2	2	0	0	0	2	2	0	0	0	2	0	0	0	0	2	0	0	0	0	0	0	0	0	0	0	2	2	0	2	2	2	2	2	0	2	2	0	0	0	0	2	0	2	2	2	2	0
snp839	2	0	0	2	2	2	0	0	2	2	2	0	2	2	2	2	0	2	2	2	2	2	2	2	2	2	2	0	0	2	0	0	0	0	0	2	0	0	2	2	2	2	0	2	0	0	0	0	2
snp840	0	2	2	2	0	2	2	2	0	0	0	2	2	0	0	0	2	0	0	0	0	0	0	0	2	0	0	2	2	0	2	2	2	2	2	0	2	2	2	2	2	2	2	2	2	2	2	2	0
snp841	0	0	0	0	0	0	0	0	0	2	0	0	0	2	2	2	0	2	0	0	0	0	0	0	0	0	2	0	0	0	0	0	0	0	0	2	0	0	0	0	0	0	0	0	0	0	0	0	2
snp842	0	2	2	2	0	2	2	2	0	0	0	2	2	0	0	0	2	0	0	0	0	0	0	0	2	0	0	2	2	0	2	2	2	2	2	0	2	2	2	2	2	2	2	2	2	2	2	2	0
snp843	2	0	0	0	2	0	0	0	2	2	2	0	0	2	2	2	0	2	2	2	2	2	2	2	0	2	2	0	0	2	0	0	0	0	0	2	0	0	0	0	0	0	0	0	0	0	0	0	2
snp844	2	0	0	0	2	0	0	0	2	2	2	0	0	2	2	2	0	2	2	2	2	2	2	2	0	2	2	0	0	2	0	0	0	0	0	2	0	0	0	0	0	0	0	0	0	0	0	0	2
snp845	2	0	0	0	2	0	0	0	2	0	2	0	0	0	0	0	0	0	2	2	2	2	2	2	0	2	0	0	0	2	0	0	0	0	0	0	0	0	0	0	0	0	0	0	0	0	0	0	0
snp846	2	0	0	0	2	0	0	0	2	0	2	0	0	0	0	0	0	0	2	2	2	2	2	2	0	2	0	0	0	2	0	0	0	0	0	0	0	0	0	0	0	0	0	0	0	0	0	0	0
snp847	2	0	0	0	2	0	0	0	2	0	2	0	0	0	0	0	0	0	2	2	2	2	2	2	0	2	0	0	0	2	0	0	0	0	0	0	0	0	0	0	0	0	0	0	0	0	0	0	0
snp848	0	0	0	0	0	0	0	0	0	2	0	0	0	2	2	2	0	2	0	0	0	0	0	0	0	0	2	0	0	0	0	0	0	0	0	2	0	0	0	0	0	0	0	0	0	0	0	0	2
snp849	2	2	0	0	2	2	0	2	2	2	2	2	2	2	2	2	2	2	2	2	2	2	2	2	2	2	0	2	2	2	0	0	2	2	2	0	2	0	0	0	2	0	2	2	2	2	2	2	2
snp850	2	2	0	0	2	2	0	2	2	2	2	2	2	2	2	2	2	2	2	2	2	2	2	2	2	2	0	2	2	2	0	0	2	2	2	0	2	0	0	0	2	0	2	2	2	2	2	2	2
snp851	0	2	2	0	0	0	2	2	0	0	0	2	0	0	0	0	2	0	0	0	0	0	0	0	0	0	0	2	2	0	2	2	2	2	2	0	2	2	0	0	1	0	2	0	2	2	2	2	0
snp852	2	2	0	2	2	2	0	2	2	2	2	2	2	2	2	2	2	2	2	2	2	2	2	2	2	2	0	2	2	2	0	0	2	2	2	0	2	0	0	0	2	0	2	2	2	2	2	2	2
snp853	0	0	2	0	0	0	2	0	0	0	0	0	0	0	0	0	0	0	0	0	0	0	0	0	0	0	2	0	0	0	2	2	0	0	0	2	0	2	2	2	0	2	0	0	0	0	0	0	0
snp854	0	0	0	2	0	0	0	0	0	0	0	0	2	0	0	0	0	0	0	0	0	0	0	0	2	0	0	0	0	0	0	0	0	0	0	0	0	0	2	2	2	2	0	0	0	0	0	0	0
snp855	2	2	0	2	2	2	0	2	2	2	2	2	2	2	2	2	2	2	2	2	2	2	2	1	2	2	0	2	2	2	0	0	2	2	2	0	2	0	0	0	2	0	2	2	2	2	2	2	2
snp856	2	2	0	2	2	2	0	2	2	2	2	2	2	2	2	2	2	2	2	2	2	2	2	1	2	2	0	2	2	2	0	0	2	2	2	0	2	0	0	0	2	0	2	2	2	2	2	2	2
snp857	0	0	0	2	0	0	0	0	0	0	0	0	2	0	0	0	0	0	0	0	0	0	0	0	2	0	0	0	0	0	0	0	0	0	0	0	0	0	2	2	2	2	0	0	0	0	0	0	0
snp858	2	2	0	2	2	2	0	0	2	2	2	2	2	2	2	2	2	2	2	2	2	2	2	1	2	2	0	0	2	2	0	0	2	2	2	0	2	0	2	2	2	2	2	2	2	2	2	2	2
snp859	2	2	2	0	2	2	2	2	2	2	2	2	0	2	2	2	2	2	2	2	2	2	2	2	0	2	2	2	2	2	2	2	2	2	2	2	2	2	0	0	0	0	2	2	2	2	2	2	2
snp860	0	0	0	2	0	0	0	0	0	0	0	0	2	0	0	0	0	0	0	0	0	0	0	0	2	0	0	0	0	0	0	0	0	0	0	0	0	0	2	2	2	2	0	0	0	0	0	0	0
snp861	2	2	2	0	2	2	2	2	2	2	2	2	0	2	2	2	2	2	2	2	2	2	2	2	0	2	2	2	2	2	2	2	2	2	2	2	2	2	0	0	0	0	2	2	2	2	2	2	2
snp862	2	2	2	0	2	2	2	2	2	2	2	2	0	2	2	2	2	2	2	2	2	2	2	2	0	2	2	2	2	2	2	2	2	2	2	2	2	2	0	0	0	0	2	2	2	2	2	2	2
snp863	0	0	0	2	0	0	0	0	0	0	0	0	2	0	0	0	0	0	0	0	0	0	0	0	2	0	0	0	0	0	0	0	0	0	0	0	0	0	2	2	2	2	0	0	0	0	0	0	0
snp864	0	0	0	2	0	0	0	0	0	0	0	0	2	0	0	0	0	0	0	0	0	0	0	0	2	0	0	0	0	0	0	0	0	0	0	0	0	0	2	2	2	2	0	0	0	0	0	0	0
snp865	2	2	2	0	2	2	2	2	2	2	2	2	0	2	2	2	2	2	2	2	2	2	2	2	0	2	2	2	2	2	2	2	2	2	2	2	2	2	0	0	0	0	2	2	2	2	2	2	2
snp866	2	2	2	0	2	2	2	2	2	2	2	2	0	2	2	2	2	2	2	2	2	2	2	2	0	2	2	2	2	2	2	2	2	2	2	2	2	2	0	0	0	0	2	2	2	2	2	2	2
snp867	2	2	2	0	2	2	2	2	2	2	2	2	0	2	2	2	2	2	2	2	2	2	2	2	0	2	2	2	2	2	2	2	2	2	2	2	2	2	0	0	0	0	2	2	2	2	2	2	2
snp868	2	2	2	0	2	2	2	2	2	2	2	2	0	2	2	2	2	2	2	2	2	2	2	2	0	2	2	2	2	2	2	2	2	2	2	2	2	2	0	0	0	0	2	2	2	2	2	2	2
snp869	2	2	2	0	2	2	2	2	2	2	2	2	0	2	2	2	2	2	2	2	2	2	2	2	0	2	2	2	2	2	2	2	2	2	2	2	2	2	0	0	0	0	2	2	2	2	2	2	2
snp870	0	0	0	2	0	0	0	0	0	0	0	0	2	0	0	0	0	0	0	0	0	0	0	0	2	0	0	0	0	0	0	0	0	0	0	0	0	0	2	0	1	0	0	0	0	0	0	0	0
snp871	0	0	2	0	0	0	2	2	0	0	0	0	0	0	0	0	0	0	0	0	0	0	0	1	0	0	2	2	0	0	2	2	0	0	0	2	0	2	2	2	0	2	0	0	0	0	0	0	0
snp872	2	2	2	0	2	2	2	2	2	2	2	2	0	2	2	2	2	2	2	2	2	2	2	2	0	2	2	2	2	2	2	2	2	2	2	2	2	2	0	0	0	0	2	2	2	2	2	2	2
snp873	0	0	0	2	0	0	0	0	0	0	0	0	2	0	0	0	0	0	0	0	0	0	0	0	2	0	0	0	0	0	0	0	0	0	0	0	0	0	2	2	2	2	0	0	0	0	0	0	0
snp874	0	0	0	2	0	0	0	0	0	0	0	0	2	0	0	0	0	0	0	0	0	0	0	0	2	0	0	0	0	0	0	0	0	0	0	0	0	0	2	2	2	2	0	0	0	0	0	0	0
snp875	0	0	0	2	0	0	0	0	0	0	0	0	2	0	0	0	0	0	0	0	0	0	0	0	2	0	0	0	0	0	0	0	0	0	0	0	0	0	2	2	2	2	0	0	0	0	0	0	0
snp876	0	0	0	2	0	0	0	0	0	0	0	0	2	0	0	0	0	0	0	0	0	0	0	0	2	0	0	0	0	0	0	0	0	0	0	0	0	0	2	2	2	2	0	0	0	0	0	0	0
snp877	2	0	0	2	2	0	2	2	2	0	2	0	2	0	0	0	0	0	2	2	2	2	2	2	2	2	0	2	2	2	2	2	2	2	2	0	2	2	2	2	2	2	0	2	0	0	0	0	0
snp878	0	0	0	0	0	0	0	0	0	0	0	2	0	0	0	0	2	2	0	0	0	0	0	0	0	0	0	0	0	0	0	0	0	0	0	0	0	0	0	0	0	0	2	0	2	0	0	2	0
snp879	2	2	0	2	2	2	0	0	2	0	2	2	2	2	2	2	2	2	2	2	2	2	2	2	2	2	0	0	2	2	2	2	2	2	2	0	2	2	2	2	2	2	2	2	2	2	2	2	2
snp880	2	2	0	2	2	2	0	0	2	0	2	2	2	2	2	2	2	2	2	2	2	2	2	2	2	2	0	0	2	2	2	2	2	2	2	0	2	2	2	2	2	2	2	2	2	2	2	2	2
snp881	2	2	0	2	2	2	0	0	2	0	2	2	2	2	2	2	2	2	2	2	2	2	2	2	2	2	0	0	2	2	2	2	2	2	2	0	2	2	2	2	2	2	2	2	2	2	2	2	2
snp882	2	2	0	2	2	2	0	0	2	0	2	2	2	2	2	2	2	2	2	2	2	2	2	2	2	2	0	0	2	2	2	2	2	2	2	0	2	2	2	2	2	2	2	2	2	2	2	2	2
snp883	0	0	2	0	0	0	2	2	0	2	0	0	0	0	0	0	0	0	0	0	0	0	0	0	0	0	2	2	0	0	0	0	0	0	0	2	0	0	0	0	0	0	0	0	0	0	0	0	0
snp884	0	0	0	2	0	2	0	0	2	0	0	0	0	2	0	0	0	0	0	0	0	0	0	0	0	0	0	0	0	0	0	0	2	2	2	0	2	0	2	2	2	2	0	2	2	0	2	0	0
snp885	2	2	0	2	2	2	0	0	2	0	2	2	2	2	2	2	2	2	2	2	2	2	2	2	2	2	0	0	2	2	2	2	0	0	0	0	2	2	2	2	2	2	2	2	2	2	2	2	2
snp886	2	2	2	2	2	2	2	2	2	2	2	2	2	2	2	2	0	0	2	2	2	2	2	2	2	2	2	2	2	2	2	2	2	2	2	2	2	2	2	2	2	2	2	2	0	2	2	2	2
snp887	2	2	2	2	2	2	2	2	2	2	2	2	2	2	2	2	0	0	2	2	2	2	2	2	2	2	2	2	2	2	2	2	2	2	2	2	2	2	2	2	2	2	2	2	0	2	2	2	2
snp888	0	0	0	0	0	0	0	0	0	0	0	0	0	0	0	0	2	2	0	0	0	0	0	0	0	0	0	0	0	0	0	0	0	0	0	0	0	0	0	0	0	0	0	0	2	0	0	0	0
snp889	2	2	0	2	2	2	0	0	2	0	2	2	2	2	2	2	2	2	2	2	2	2	2	2	2	2	0	0	2	2	2	2	0	0	0	0	2	2	2	2	2	2	2	2	2	2	2	2	2
snp890	2	2	0	2	2	2	0	0	2	0	2	2	2	2	2	2	2	2	2	2	2	2	2	2	2	2	0	0	2	2	2	2	0	0	0	0	2	2	2	2	2	2	2	2	2	2	2	2	2
snp891	0	2	0	2	2	2	0	0	2	0	2	2	2	2	2	2	2	2	2	2	2	2	2	2	2	2	0	0	2	2	2	2	0	0	0	0	2	2	2	2	2	2	2	2	2	2	2	2	2
snp892	2	0	2	0	0	0	2	2	0	2	0	0	0	0	0	0	0	0	0	0	0	0	0	0	0	0	2	2	0	0	0	0	2	2	2	2	0	0	0	0	0	0	0	0	0	0	0	0	0
snp893	0	2	0	2	2	2	0	0	2	0	2	2	2	2	2	2	2	2	2	2	2	2	2	2	2	2	0	0	2	2	2	2	0	0	0	0	2	2	2	2	2	2	2	2	2	2	2	2	2
snp894	2	0	2	0	0	0	2	2	0	2	0	0	0	0	0	0	0	0	0	0	0	0	0	0	0	0	2	2	0	0	0	0	2	2	2	2	0	0	0	0	0	0	0	0	0	0	0	0	0
snp895	0	0	0	0	0	0	0	0	0	0	0	0	0	0	0	0	0	0	0	0	0	0	0	0	0	0	0	0	0	0	0	0	0	0	0	0	0	0	0	0	0	0	0	0	0	0	0	0	0
snp896	2	0	2	0	0	0	2	2	0	2	0	0	0	0	0	0	0	0	0	0	0	0	0	0	0	0	2	2	0	0	0	0	2	2	2	2	0	0	0	0	0	0	0	0	0	0	0	0	0
snp897	2	0	2	0	0	0	2	2	0	2	0	0	0	0	0	0	0	0	0	0	0	0	0	0	0	0	2	2	0	0	0	0	2	0	2	2	0	0	0	0	0	0	0	0	0	0	0	0	0
snp898	0	2	0	2	2	2	0	0	2	0	2	2	2	2	2	2	2	2	2	2	2	2	2	2	2	2	0	0	2	2	2	2	0	0	0	0	2	2	2	2	2	2	2	2	2	2	2	2	2
snp899	0	2	0	2	2	2	0	0	2	0	2	2	2	2	2	2	2	2	2	2	2	2	2	2	2	2	0	0	0	2	2	2	0	0	0	0	2	2	2	2	2	2	2	2	2	2	2	2	2
snp900	2	0	2	0	0	0	2	2	0	2	0	0	0	0	0	0	0	0	0	0	0	0	0	0	0	0	2	2	2	0	0	0	2	2	2	2	0	0	0	0	0	0	0	0	0	0	0	0	0
snp901	2	0	2	0	0	0	2	2	0	2	0	0	0	0	0	0	0	0	0	0	0	0	0	0	0	0	2	2	2	0	0	0	2	2	2	2	0	0	0	0	0	0	0	0	0	0	0	0	0
snp902	0	0	0	2	2	2	0	0	0	0	2	0	0	0	0	0	0	0	0	0	0	0	0	1	0	0	0	0	0	0	0	0	0	0	0	0	0	0	0	0	0	0	0	0	0	2	0	0	0
snp903	0	2	0	2	2	2	0	0	2	0	2	2	2	2	2	2	2	2	2	2	2	2	2	2	2	2	0	0	0	2	2	2	0	0	0	0	2	2	2	2	2	2	2	2	2	2	2	2	2
snp904	0	0	0	0	2	0	0	0	0	0	0	0	0	0	0	0	0	0	0	0	0	2	2	2	0	0	0	0	0	0	0	0	0	0	0	0	0	0	0	0	0	0	0	0	0	0	0	0	0
snp905	2	2	2	2	0	2	2	2	2	2	2	2	2	2	2	2	0	0	2	2	2	0	0	0	2	2	2	2	2	2	2	2	2	1	1	2	1	2	1	1	2	1	2	2	1	2	2	1	1
snp906	0	0	0	0	2	0	0	0	0	0	0	0	0	0	0	0	0	0	0	0	0	2	2	2	0	0	0	0	0	0	0	0	0	0	0	0	0	0	0	0	0	0	0	0	0	0	0	0	0
snp907	2	2	2	0	0	0	2	2	0	2	0	2	0	0	2	2	2	0	2	0	2	2	2	2	2	2	2	2	2	2	0	0	2	2	2	2	0	0	2	2	0	0	2	0	0	0	0	2	2
snp908	0	2	0	2	2	2	0	0	2	0	2	2	2	2	2	2	2	2	2	2	2	2	2	2	2	2	0	0	2	2	2	2	0	0	0	0	2	2	2	2	2	2	2	2	2	2	2	2	2
snp909	2	0	2	0	0	0	2	2	0	2	0	0	0	0	0	0	0	0	0	0	0	0	0	0	0	0	2	2	0	0	0	0	2	2	2	2	0	0	0	0	0	0	0	0	0	0	0	0	0
snp910	0	2	0	2	2	2	0	0	2	0	2	2	2	2	2	2	2	2	2	2	2	2	2	2	2	2	0	0	2	2	2	2	0	0	0	0	2	2	2	2	2	2	2	2	2	2	2	2	2
snp911	2	1	2	0	2	2	2	0	2	2	0	0	0	2	2	2	2	2	2	2	2	2	2	2	2	2	0	2	0	2	0	0	2	2	2	2	0	0	2	2	2	0	0	2	1	0	0	0	2
snp912	2	2	2	2	0	2	2	2	2	2	2	2	2	2	2	2	2	2	2	2	2	0	0	0	2	2	2	2	2	2	2	2	2	2	2	2	2	2	2	2	2	2	2	2	2	2	2	2	2
snp913	0	0	0	0	2	0	0	0	0	0	0	0	0	0	0	0	0	0	0	0	0	2	2	2	0	0	0	0	0	0	0	0	0	0	0	0	0	0	0	0	0	0	0	0	0	0	0	0	0
snp914	0	0	0	0	2	0	0	0	0	0	0	0	0	0	0	0	0	0	0	0	0	2	2	2	0	0	0	0	0	0	0	0	0	0	0	0	0	0	0	0	0	0	0	0	0	0	0	0	0
snp915	2	2	2	0	2	2	2	0	2	2	2	2	0	2	2	2	2	2	2	2	2	2	2	2	2	2	0	2	2	2	2	2	2	2	2	2	2	2	2	2	2	0	2	2	2	2	2	0	2
snp916	2	0	2	0	0	0	2	2	0	2	0	0	0	0	0	0	0	0	0	0	0	0	0	0	0	0	2	2	0	0	0	0	2	2	2	2	0	0	0	0	0	0	0	0	0	0	0	0	0
snp917	0	0	0	2	0	0	0	2	0	0	0	0	2	0	0	0	0	0	0	0	0	0	0	0	0	0	2	0	0	0	0	0	0	0	0	0	0	0	0	0	0	2	0	0	0	0	0	2	0
snp918	0	0	0	2	0	0	0	2	0	0	0	0	2	0	0	0	0	0	0	0	0	0	0	0	0	0	2	0	0	0	0	0	0	0	0	0	0	0	0	0	0	2	0	0	0	0	0	2	0
snp919	2	2	2	2	0	2	2	2	2	2	2	2	2	2	2	2	2	2	2	2	2	0	0	0	2	2	2	2	2	2	2	2	2	2	2	2	2	2	2	2	2	2	2	2	2	2	2	2	2
snp920	0	2	0	2	2	2	0	0	2	0	2	2	2	2	2	2	2	2	2	2	2	2	2	2	2	2	0	0	2	2	2	2	0	0	0	0	2	2	2	2	2	2	2	2	2	2	2	2	2
snp921	0	2	2	2	0	2	2	2	2	2	2	2	2	2	2	2	2	2	0	0	0	0	0	0	2	0	2	2	2	2	2	2	2	2	2	2	2	2	0	2	2	2	2	2	2	2	2	2	2
snp922	2	2	2	2	0	2	2	2	2	2	2	2	2	2	2	2	2	2	2	2	2	0	0	0	2	2	2	2	2	2	2	2	2	2	2	2	2	2	2	2	2	2	2	2	2	2	2	2	2
snp923	0	2	2	2	0	2	2	2	2	2	2	2	2	2	2	2	2	2	0	0	0	0	0	0	2	0	2	2	2	2	2	2	2	2	2	2	2	2	0	2	2	2	2	2	2	2	2	2	2
snp924	2	2	2	2	0	2	2	2	2	2	2	2	2	2	2	2	2	2	2	2	2	0	0	0	2	2	2	2	2	2	2	2	2	2	2	2	2	2	2	2	2	2	2	2	2	2	2	2	2
snp925	2	0	0	0	2	0	0	0	0	0	0	0	0	0	0	0	0	0	2	2	2	2	2	2	0	2	2	0	0	0	0	0	0	0	0	0	0	0	2	0	0	0	1	0	0	0	0	0	0
snp926	0	0	0	0	2	0	0	0	0	0	0	0	0	0	0	0	0	0	0	0	0	2	2	2	0	0	0	0	0	0	0	0	0	0	0	0	0	0	0	0	0	0	0	0	0	0	0	0	0
snp927	0	0	0	0	2	0	0	0	0	0	0	0	0	0	0	0	0	0	0	0	0	2	2	2	0	0	0	0	0	0	0	0	0	0	0	0	0	0	0	0	0	0	0	0	0	0	0	0	0
snp928	0	0	0	0	2	0	0	0	0	0	0	0	0	0	0	0	0	0	0	0	0	2	2	2	0	0	0	0	0	0	0	0	0	0	0	0	0	0	0	0	0	0	0	0	0	0	0	0	0
snp929	2	2	2	2	0	2	2	2	2	2	2	2	2	2	2	2	2	2	2	2	2	0	0	0	2	2	2	2	2	2	2	2	2	2	2	2	2	2	2	2	2	2	2	2	2	2	2	2	2
snp930	2	0	2	2	0	2	2	2	0	2	2	2	0	0	2	2	2	2	2	2	2	2	2	2	2	2	2	2	2	2	0	0	2	2	2	2	0	0	2	2	0	0	2	0	0	2	0	2	2
snp931	0	2	0	0	2	0	0	0	2	0	0	0	2	2	0	0	0	0	0	0	0	0	0	0	0	0	0	0	0	0	2	2	0	0	0	0	2	2	0	0	2	2	0	2	2	0	2	0	0
snp932	0	2	0	0	2	0	0	0	2	0	0	0	2	2	0	0	0	0	0	0	0	0	0	0	0	0	0	0	0	0	2	2	0	0	0	0	2	2	0	0	2	2	0	2	2	0	2	0	0
snp933	2	2	2	2	0	2	2	2	2	2	2	2	2	2	2	2	2	2	2	2	2	0	0	0	2	2	2	2	2	2	2	2	2	2	2	2	2	2	2	2	2	2	2	2	2	2	2	2	2
snp934	2	2	2	2	0	2	2	2	2	2	2	2	2	2	2	2	2	2	2	2	2	0	0	0	2	2	2	2	2	2	2	2	2	2	2	2	2	2	2	2	2	2	2	2	2	2	2	2	2
snp935	2	0	2	2	0	2	2	2	0	2	2	2	0	0	2	2	2	2	2	2	2	2	2	2	2	2	2	2	2	1	0	0	2	1	2	2	0	0	2	1	0	0	2	1	0	2	0	2	2
snp936	0	2	0	0	2	0	0	0	2	0	0	0	2	2	0	0	0	0	0	0	0	0	0	0	0	0	0	0	0	0	2	2	0	0	0	0	2	2	0	0	2	2	0	2	2	0	2	0	0
snp937	2	0	2	2	0	2	2	2	0	2	2	2	0	0	2	2	2	2	2	2	2	2	2	2	2	2	2	2	2	2	0	0	2	2	2	2	0	0	2	2	0	0	2	0	0	2	0	2	2
snp938	2	0	1	2	0	0	2	2	2	2	0	0	2	2	0	0	0	0	0	0	0	0	0	0	0	0	0	2	2	0	2	2	2	2	2	2	2	2	2	2	2	2	0	2	0	0	2	0	0
snp939	2	2	2	0	2	2	2	0	2	2	2	2	0	2	2	2	2	2	2	2	2	2	2	2	0	2	2	2	2	0	2	2	2	2	2	2	0	2	0	0	0	0	2	2	0	0	0	0	2
snp940	2	2	2	0	2	2	2	0	2	2	2	2	0	2	2	2	2	2	2	2	2	2	2	2	0	2	2	2	2	0	2	2	2	2	2	2	0	2	0	0	0	0	2	2	0	0	0	0	2
snp941	2	2	2	0	2	2	2	0	2	2	2	2	0	2	2	2	2	2	2	2	2	2	2	2	0	2	2	2	2	0	2	2	2	2	2	2	0	2	0	0	1	0	2	2	0	0	0	1	2
snp942	2	2	2	0	2	2	2	0	2	2	2	2	0	2	2	2	2	2	2	2	2	2	2	2	0	2	2	2	2	0	2	2	2	2	2	2	0	2	0	0	0	0	2	2	0	0	0	0	2
snp943	0	0	0	2	0	0	0	2	0	0	0	0	2	0	0	0	0	0	1	0	0	0	0	0	2	0	0	0	0	2	0	0	0	0	0	0	2	0	2	2	2	2	0	0	2	2	2	2	0
snp944	0	2	1	0	2	2	2	2	0	0	2	2	0	0	2	2	2	2	2	2	2	2	2	2	2	2	2	2	0	2	0	0	0	0	0	0	0	0	0	0	0	0	2	0	2	2	0	2	2
snp945	0	2	1	0	1	2	2	2	0	0	2	2	0	0	2	2	2	2	2	2	2	2	2	2	2	2	2	2	0	2	0	0	0	0	0	0	0	0	0	0	0	0	2	1	2	0	0	2	2
snp946	0	2	1	0	2	2	2	2	0	0	2	2	0	0	2	2	2	2	2	2	2	2	2	2	2	2	2	2	0	2	0	0	0	0	0	0	0	0	0	0	0	0	2	0	2	0	0	2	2
snp947	2	2	2	2	2	2	2	2	2	2	0	2	2	2	2	2	2	2	2	2	2	2	2	2	2	2	2	2	0	2	0	0	2	2	2	2	2	0	2	2	2	2	2	2	2	2	2	2	2
snp948	0	0	0	0	0	0	0	0	0	0	2	0	0	0	0	0	0	0	0	0	0	0	0	0	0	0	0	0	2	0	2	2	0	0	0	0	0	2	0	0	0	0	0	0	0	0	0	0	0
snp949	0	0	0	0	0	0	0	0	0	0	2	0	0	0	0	0	0	0	0	0	0	0	0	0	0	0	0	0	2	0	2	2	0	0	0	0	0	2	0	0	0	0	0	0	0	0	0	0	0
snp950	0	0	0	0	0	0	0	0	0	0	0	0	0	0	0	0	0	0	0	0	0	0	0	0	0	0	0	0	2	0	2	2	0	0	0	0	0	2	0	0	0	0	0	0	0	0	0	0	0
snp951	0	0	0	0	2	0	0	0	2	0	0	0	2	2	0	0	0	2	0	0	0	0	0	0	0	0	0	0	0	0	2	2	0	0	0	0	0	2	0	0	2	2	0	2	2	2	2	0	2
snp952	0	0	0	2	0	0	0	2	2	2	0	0	2	2	0	0	0	0	0	0	0	0	0	0	0	0	0	0	2	2	2	2	0	0	0	2	2	2	0	0	1	0	0	2	2	2	2	0	0
snp953	0	0	0	0	0	0	0	0	2	0	0	0	2	2	0	0	0	0	0	0	0	0	0	0	0	0	0	0	0	0	2	2	0	0	0	0	0	2	0	0	0	0	0	2	2	2	2	0	0
snp954	2	2	2	2	2	2	2	2	0	2	2	2	0	0	2	2	2	2	2	2	2	2	2	2	2	2	2	2	2	2	0	0	2	2	2	2	2	0	2	2	2	2	2	0	0	0	0	2	2
snp955	2	2	2	0	2	2	2	0	2	2	2	2	2	2	2	2	2	2	2	2	2	2	2	2	0	2	2	2	0	0	0	0	0	0	0	2	2	0	2	0	0	2	2	2	0	2	0	0	2
snp956	0	0	0	0	0	0	0	0	2	0	0	0	2	2	0	0	0	0	0	0	0	0	0	0	0	0	0	0	0	0	2	2	0	0	0	0	0	2	0	0	0	0	0	2	2	2	2	0	0
snp957	2	2	2	2	2	2	2	2	0	1	2	2	0	0	2	2	2	2	2	2	2	2	2	2	2	2	2	2	2	2	0	0	2	2	2	2	2	0	2	2	2	2	2	0	0	0	0	2	2
snp958	0	0	0	0	0	0	0	0	2	0	0	0	2	2	0	0	0	0	0	0	0	0	0	0	0	0	0	0	0	0	2	2	0	0	0	0	0	2	0	0	0	0	0	2	2	2	2	0	0
snp959	0	0	0	2	0	0	0	2	0	0	0	0	0	0	0	0	0	0	0	0	0	0	0	0	2	0	0	0	2	2	2	2	2	2	2	0	0	2	0	2	2	0	0	0	2	0	2	2	0
snp960	2	2	2	0	2	2	2	0	2	2	2	2	2	2	2	2	2	2	2	2	2	2	2	2	0	2	2	2	0	0	0	0	0	0	0	2	2	0	2	0	0	2	2	2	0	2	0	0	2
snp961	2	2	2	0	2	2	2	0	2	2	2	2	2	2	2	2	2	2	2	2	2	2	2	2	0	2	2	2	0	0	0	0	0	0	0	2	2	0	2	0	0	2	2	2	0	2	0	0	2
snp962	2	2	2	0	2	2	2	0	2	2	2	2	2	2	2	2	2	2	2	2	2	2	2	2	0	2	2	2	0	0	0	0	0	0	0	1	2	0	2	0	0	2	2	2	0	2	0	0	2
snp963	0	0	0	2	0	0	0	2	0	0	0	0	0	0	0	0	0	0	0	0	0	0	0	0	2	0	0	0	2	2	2	2	2	2	2	0	0	2	0	2	2	0	0	0	2	0	2	2	0
snp964	0	0	0	2	0	0	0	2	0	0	0	0	0	0	0	0	0	0	0	0	0	0	0	0	2	0	0	0	2	2	2	2	2	2	2	0	0	2	0	2	2	0	0	0	2	0	2	2	0
snp965	0	0	0	2	0	0	0	2	0	0	0	0	0	0	0	0	0	0	0	0	0	0	0	0	2	0	0	0	2	2	2	2	2	2	2	0	0	2	0	2	2	0	0	0	2	0	2	2	0
snp966	0	0	0	2	0	0	0	2	0	0	0	0	0	0	0	0	0	0	0	0	0	0	0	0	2	0	0	0	2	2	2	2	2	2	2	0	0	2	0	2	2	0	0	0	2	0	2	2	0
snp967	0	0	0	0	0	0	0	0	0	0	0	0	0	0	0	0	0	0	0	0	0	0	0	0	0	0	0	0	0	0	0	0	0	0	0	0	0	0	0	0	0	0	0	0	0	0	0	0	0
snp968	0	0	0	0	0	0	0	0	0	0	0	0	0	0	0	0	0	0	0	0	0	0	0	0	0	0	0	0	0	0	0	0	0	0	0	0	0	0	0	0	0	0	0	0	0	0	0	0	0
snp969	2	2	2	2	2	2	2	2	2	2	2	2	2	2	2	2	2	2	2	2	2	2	2	2	2	2	2	2	2	2	2	2	2	2	2	2	2	2	2	2	2	2	2	2	2	2	2	2	2
snp970	0	0	0	0	0	0	0	0	0	0	0	0	0	0	0	0	0	0	0	0	0	0	0	0	0	0	0	0	2	2	0	0	0	0	0	0	0	0	0	0	0	0	0	0	0	0	0	0	0
snp971	2	2	2	2	2	2	2	2	2	2	2	2	2	2	2	2	2	2	2	0	0	0	2	2	2	0	2	2	2	2	2	2	2	2	2	2	2	2	2	2	2	2	2	2	2	2	2	2	2
snp972	0	0	0	0	0	0	0	0	0	0	0	0	0	0	0	0	0	0	0	2	2	2	0	1	0	2	0	0	0	0	0	0	0	0	0	0	0	0	0	0	0	0	0	0	0	0	0	0	0
snp973	0	0	0	0	0	0	0	0	0	0	0	0	0	0	0	0	0	0	0	2	2	2	0	1	0	2	0	0	0	0	0	0	0	0	0	0	0	0	0	0	0	0	0	0	0	0	0	0	0
snp974	0	0	0	0	0	0	0	0	0	0	0	0	0	0	0	0	0	0	0	2	2	2	0	1	0	2	0	0	0	0	0	0	0	0	0	0	0	0	0	0	0	0	0	0	0	0	0	0	0
snp975	0	2	1	0	0	0	2	0	0	0	0	0	0	0	0	0	0	0	0	0	0	0	0	0	2	0	2	2	2	2	0	0	0	0	2	2	0	0	0	2	0	0	0	0	0	0	0	0	0
snp976	2	2	2	2	2	2	2	2	2	2	2	2	2	2	2	2	2	2	2	0	0	0	2	2	2	0	2	2	2	2	2	2	2	2	2	2	2	2	2	2	2	2	2	2	2	2	2	2	2
snp977	2	2	2	2	2	2	2	2	2	2	2	2	2	2	2	2	2	2	2	2	2	2	2	2	2	2	2	2	2	2	2	2	2	2	2	2	2	2	2	2	0	2	2	2	2	2	2	2	2
snp978	2	2	2	2	2	2	2	2	2	2	2	2	2	2	2	2	2	2	2	2	2	2	2	2	2	2	2	2	2	2	2	2	2	2	2	2	2	2	2	2	2	2	2	2	2	2	2	2	2
snp979	2	2	0	0	0	2	0	0	0	0	0	0	0	0	2	2	2	0	2	0	0	0	0	0	0	0	0	0	0	0	2	2	2	2	2	2	0	2	2	0	0	0	0	0	0	0	2	2	2
snp980	0	0	2	2	2	0	2	2	2	2	2	2	2	2	0	0	0	2	0	2	2	2	2	2	2	2	2	2	2	2	0	0	0	0	0	0	2	0	0	2	2	2	2	2	2	2	0	0	0
snp981	0	0	2	2	2	0	2	2	2	2	2	2	2	2	0	0	0	2	0	2	2	2	2	2	2	2	2	2	2	2	0	0	0	0	0	0	2	0	0	2	2	2	2	2	2	2	0	0	0
snp982	0	0	2	2	2	0	2	2	2	2	2	2	2	2	0	0	0	2	0	2	2	2	2	2	2	2	2	2	2	2	0	0	0	0	0	0	2	0	0	2	1	2	2	2	2	2	0	0	0
snp983	2	2	2	2	2	2	2	2	2	2	2	2	2	2	2	2	2	2	2	2	2	2	2	2	2	2	2	2	2	2	2	2	2	2	2	0	2	2	2	2	2	2	2	2	2	2	2	2	2
snp984	0	0	0	0	0	0	0	0	0	0	0	0	0	0	0	2	0	0	0	0	0	0	0	0	0	0	0	0	0	0	0	0	0	0	0	2	0	0	0	0	0	0	0	0	0	0	0	0	0
snp985	2	2	2	2	2	2	2	2	2	2	2	2	2	2	2	0	2	2	2	2	2	2	2	2	2	2	2	2	2	2	2	2	2	2	2	0	2	2	2	2	2	2	2	2	2	2	2	2	2
snp986	2	2	2	2	2	2	2	2	2	2	2	2	2	2	2	2	2	2	2	2	2	2	2	2	2	2	2	2	2	2	2	2	2	2	2	2	2	2	2	2	2	2	2	2	2	2	2	2	2
snp987	2	2	2	2	2	2	2	2	2	2	2	2	2	2	2	0	2	2	2	2	2	2	2	2	2	2	2	2	2	2	2	2	2	2	2	0	2	2	2	2	2	2	2	2	2	2	2	2	2
snp988	2	2	2	2	2	2	2	2	2	2	2	2	2	2	2	2	2	2	2	2	2	2	2	2	2	2	2	2	2	2	2	2	2	2	2	2	2	2	2	2	2	2	2	2	2	2	2	2	2
snp989	0	2	2	2	2	0	2	2	2	2	2	2	2	2	0	0	0	2	2	2	2	2	2	2	2	2	2	2	2	2	0	0	0	0	0	0	0	0	0	0	2	2	2	2	2	2	2	2	0
snp990	0	2	2	2	2	0	2	2	2	2	2	2	2	2	0	0	0	2	2	2	2	2	2	2	2	2	2	2	2	2	0	0	0	0	0	0	0	0	0	0	2	2	2	2	2	2	2	2	0
snp991	2	2	2	2	2	2	0	2	2	2	2	2	2	2	2	0	2	2	2	2	2	2	2	2	2	2	2	0	2	2	2	2	2	2	2	0	2	2	2	2	2	2	2	2	2	2	2	2	2
snp992	2	2	2	2	2	0	2	2	2	2	2	2	2	2	2	0	2	2	0	2	2	2	2	2	2	2	2	2	2	2	2	2	2	2	2	2	2	2	2	2	2	2	2	2	2	2	2	0	2
snp993	0	0	0	0	0	0	2	0	0	0	0	0	0	0	0	0	0	0	0	0	0	0	0	0	0	0	0	2	2	1	2	2	0	0	0	0	0	2	0	0	0	0	0	0	0	0	0	0	0
snp994	0	0	2	0	0	2	0	0	0	0	0	0	2	2	0	0	0	0	0	0	0	0	0	0	2	0	0	0	0	0	0	0	0	0	0	0	0	0	0	0	2	0	0	2	0	0	0	0	0
snp995	0	0	2	0	0	2	0	0	0	0	0	0	2	2	0	0	0	0	0	0	0	0	0	1	2	0	0	0	0	0	0	0	0	0	0	0	0	0	0	0	2	0	0	2	0	0	0	0	0
snp996	0	0	2	2	0	2	0	0	0	0	0	0	2	2	0	0	0	0	0	0	0	0	0	1	2	0	0	0	0	0	0	0	0	0	0	0	0	0	0	0	2	2	0	2	2	0	0	0	0
snp997	0	2	2	2	0	2	0	2	2	2	2	0	2	0	2	0	2	0	0	0	0	0	0	1	2	0	2	2	0	2	0	0	2	2	2	0	0	0	2	2	2	2	0	2	2	2	2	0	0
snp998	0	2	2	2	0	2	0	2	2	2	2	0	2	0	2	0	2	0	0	0	0	0	0	1	2	0	2	2	0	2	0	0	2	2	2	0	0	0	2	2	2	2	0	2	2	2	2	0	0
snp999	2	2	2	2	2	0	0	2	0	2	0	2	0	2	2	0	2	2	2	0	0	0	0	1	2	0	2	2	2	1	2	2	2	2	2	2	0	2	2	2	2	2	2	0	2	2	2	0	2
snp1000	0	0	0	0	0	2	0	0	0	0	0	0	0	0	0	2	0	0	0	0	0	0	0	0	0	0	0	0	0	0	0	0	0	0	0	0	0	0	0	0	0	0	0	0	0	0	0	2	2
snp1001	0	0	0	2	2	0	2	2	2	2	0	0	2	2	2	2	2	2	0	0	0	0	0	1	2	0	2	2	2	2	2	2	2	2	2	2	2	2	0	0	2	2	0	2	2	0	1	2	2
snp1002	0	0	0	0	0	1	2	0	2	0	2	0	2	0	0	2	0	0	0	1	2	2	2	1	0	2	0	2	0	2	0	0	0	0	0	0	0	0	0	0	0	0	0	2	0	0	0	0	0
snp1003	2	2	2	2	0	2	0	2	0	0	2	2	2	0	0	0	0	0	2	2	2	2	2	2	2	2	0	0	0	0	0	0	0	0	0	0	0	0	2	2	0	0	2	2	2	2	1	0	0
snp1004	2	2	2	0	0	0	2	0	0	0	2	2	0	0	0	0	0	0	0	2	2	2	2	2	0	2	0	0	0	0	0	0	0	0	0	0	0	0	2	2	0	0	2	0	2	2	0	0	0
snp1005	0	0	0	2	0	0	0	2	0	2	0	0	0	0	0	0	2	0	0	0	0	0	0	0	0	0	0	0	0	0	0	0	0	0	0	0	0	0	0	0	0	0	0	0	0	0	0	0	0
snp1006	0	0	0	2	0	0	0	2	0	2	0	0	0	0	0	0	2	0	0	0	0	0	0	0	0	0	0	0	0	0	0	0	0	0	0	0	0	0	0	0	0	0	0	0	0	0	0	0	0
snp1007	0	0	0	2	0	0	0	2	0	2	0	0	0	0	0	0	2	0	0	0	0	0	0	0	0	0	0	0	0	0	0	0	0	0	0	0	0	0	0	0	0	0	0	0	0	0	0	0	0
snp1008	0	0	0	2	0	0	0	2	0	0	0	0	0	0	0	0	0	0	0	0	0	0	0	0	0	0	0	2	0	0	0	0	0	0	0	0	0	0	0	0	0	0	0	0	0	0	0	0	0
snp1009	0	0	2	2	2	0	0	2	2	0	0	2	2	0	2	2	0	0	0	0	0	0	0	0	2	0	2	2	0	2	0	0	2	2	2	2	2	0	2	2	2	2	2	2	2	2	2	2	2
snp1010	2	2	2	0	0	0	2	0	2	0	0	2	2	0	0	2	2	0	2	0	0	0	0	1	0	0	2	2	2	2	2	2	2	2	2	2	2	2	2	2	2	2	2	1	2	2	2	2	0
snp1011	2	2	2	0	0	0	2	0	2	0	0	2	2	0	0	2	2	0	2	0	0	0	0	0	0	0	2	2	2	2	2	2	2	2	2	2	2	2	2	2	2	2	2	0	2	2	2	2	0
snp1012	0	0	0	2	2	2	0	2	0	1	2	0	0	2	2	0	0	2	0	2	2	2	1	1	1	2	0	0	0	0	0	0	0	0	0	0	0	0	0	0	0	0	0	1	0	0	0	0	2
snp1013	2	2	2	0	2	2	2	0	2	0	2	2	2	2	2	2	0	2	2	2	2	2	2	2	2	2	2	2	2	2	2	2	2	2	2	2	2	2	2	2	2	2	2	2	2	2	2	2	2
snp1014	0	0	2	0	0	0	0	0	2	0	0	2	0	0	0	0	0	0	0	0	0	0	0	0	0	0	0	2	0	2	0	0	2	2	2	0	2	0	0	0	2	2	2	0	2	2	0	0	2
snp1015	1	1	1	1	1	1	1	1	1	1	1	1	1	1	1	1	0	1	1	0	1	1	1	1	1	1	1	1	1	1	1	1	1	1	1	1	1	1	1	1	1	1	1	1	1	1	0	1	1
snp1016	0	0	0	0	0	0	0	0	0	0	0	0	0	0	0	0	0	0	0	0	0	0	0	0	0	0	0	0	0	0	0	0	0	0	0	0	0	0	0	0	0	0	0	0	0	0	0	0	0
snp1017	0	0	0	0	0	0	0	0	0	0	0	0	0	0	0	0	0	0	0	0	0	0	0	0	0	0	0	0	0	0	0	0	0	0	0	0	0	0	0	0	0	0	0	0	0	0	0	0	0
snp1018	0	0	0	0	0	0	0	0	0	0	0	0	0	0	0	0	0	0	0	0	0	0	0	0	0	0	0	0	0	0	0	0	0	0	0	0	0	0	0	0	0	0	0	0	0	0	0	0	0
snp1019	0	0	0	0	0	0	0	0	0	0	0	0	0	0	0	0	0	0	0	0	0	0	0	0	0	0	0	0	0	0	0	0	0	0	0	0	0	0	0	0	1	0	0	0	0	0	0	1	0
snp1020	0	0	0	0	0	0	0	0	0	0	0	0	0	0	0	0	0	0	0	0	0	0	0	1	0	0	0	0	0	0	0	0	0	0	0	0	0	0	0	0	0	0	0	0	0	0	0	0	0
snp1021	0	0	0	0	0	0	0	0	0	0	0	0	0	0	0	0	0	0	0	0	0	0	0	0	0	0	0	0	0	0	0	0	0	0	0	0	0	0	0	0	0	0	0	0	0	0	0	0	0
snp1022	2	2	2	2	2	2	2	2	2	0	2	2	2	2	2	2	2	2	2	2	2	2	2	2	2	2	2	2	2	2	2	2	2	2	2	2	2	2	2	2	2	2	2	2	0	2	2	2	2
snp1023	0	0	0	0	0	0	0	0	0	2	0	0	0	0	0	0	0	0	0	0	0	0	0	0	0	0	0	0	0	0	0	0	0	0	0	0	0	0	0	0	0	0	0	0	2	0	0	0	0
snp1024	2	2	2	2	2	2	2	2	2	2	2	2	2	2	2	2	2	2	2	2	2	2	2	1	2	2	2	2	2	2	2	2	2	2	2	2	2	2	2	2	2	2	2	2	2	2	2	2	2
snp1025	2	2	2	2	2	2	2	2	2	2	2	2	2	2	2	2	2	2	2	2	2	2	2	1	2	2	2	2	2	2	2	2	2	2	2	2	2	2	2	2	2	2	2	2	2	2	2	2	2
snp1026	0	0	0	0	0	0	0	0	0	0	0	0	0	0	0	0	0	0	0	0	0	0	0	0	0	0	0	0	0	0	0	0	0	0	0	0	0	0	0	0	0	0	0	0	0	0	0	0	0
snp1027	1	1	1	2	1	1	1	2	2	0	2	1	2	2	2	1	1	2	2	1	1	2	2	2	2	2	2	1	1	1	1	1	1	1	1	1	1	1	1	1	1	1	2	2	0	2	1	1	1
snp1028	2	2	2	2	2	2	2	2	2	0	2	2	2	2	2	2	2	2	2	2	2	2	2	2	2	2	2	2	2	2	2	2	2	2	2	2	2	2	2	2	2	2	2	2	0	2	2	2	2
snp1029	0	0	0	0	0	0	0	0	2	0	0	2	0	0	0	0	0	0	0	0	0	0	0	0	0	0	0	2	0	2	0	0	2	2	2	0	2	0	0	0	0	0	2	0	0	0	0	0	0
snp1030	0	0	0	0	0	0	0	0	2	0	0	2	0	0	0	0	0	0	0	0	0	0	0	0	0	0	0	2	0	2	0	0	2	2	2	0	2	0	0	0	0	0	2	0	0	0	0	0	0
snp1031	2	2	2	2	2	2	2	2	2	2	2	2	2	2	2	2	2	2	2	2	2	2	2	1	2	2	2	2	2	2	2	2	2	2	2	2	2	2	0	0	2	2	2	2	2	2	2	2	2
snp1032	2	2	2	2	2	2	2	2	2	2	2	2	2	2	2	2	2	2	2	2	2	2	2	2	2	2	2	2	2	2	2	2	2	2	2	2	2	2	0	0	2	2	2	2	2	2	2	2	2
snp1033	2	2	0	2	2	2	2	2	0	2	2	0	2	2	2	2	2	2	2	2	2	2	2	1	2	2	2	0	2	0	2	2	0	0	0	2	0	2	0	0	0	0	0	2	0	0	2	2	0
snp1034	2	2	2	2	2	2	2	2	2	2	2	2	2	2	2	2	2	2	2	2	2	2	2	2	2	2	2	0	2	2	2	2	2	2	2	2	2	2	2	2	2	2	2	2	0	2	2	2	2
snp1035	0	0	0	0	0	0	0	0	0	0	0	0	0	0	0	0	0	0	0	0	0	0	0	0	0	0	0	2	0	0	0	0	0	0	0	0	0	0	0	0	0	0	0	0	2	0	0	0	0
snp1036	0	0	0	0	0	0	0	0	0	0	0	0	0	0	0	0	0	0	0	0	0	0	0	0	0	0	0	2	0	0	0	0	0	0	0	0	0	0	0	0	0	0	0	0	2	0	0	0	0
snp1037	2	2	2	2	2	2	2	2	2	2	2	2	2	2	2	2	2	2	2	2	2	2	2	2	2	2	2	0	2	2	2	2	2	2	2	2	2	2	2	2	2	2	2	2	0	2	2	2	2
snp1038	2	2	2	2	2	2	2	2	2	2	2	2	2	2	2	2	2	2	2	2	2	2	2	2	2	2	2	0	2	2	2	2	2	2	2	2	2	2	2	2	2	2	2	2	0	2	2	2	2
snp1039	0	0	0	0	0	0	0	0	0	0	0	0	0	0	0	0	0	0	0	0	0	0	0	0	0	0	0	2	0	0	0	0	0	0	0	0	0	0	0	0	0	0	0	0	2	0	0	0	0
snp1040	0	0	0	0	0	0	0	0	0	0	0	0	0	0	0	0	0	0	0	0	0	0	0	0	0	0	0	2	0	2	0	0	0	0	0	0	0	0	0	0	0	0	0	0	2	2	2	2	2
snp1041	2	0	0	0	2	2	2	2	0	2	2	0	2	2	2	2	2	2	2	2	2	2	2	1	0	2	2	0	0	2	0	0	0	0	0	2	0	0	0	0	2	2	0	2	0	2	2	2	2
snp1042	2	2	2	2	2	2	2	2	0	2	2	0	2	2	2	2	2	2	2	2	2	2	2	2	2	2	2	0	2	0	2	2	0	0	0	2	0	2	2	2	2	2	0	2	2	2	2	2	2
snp1043	0	0	0	0	0	0	2	0	0	0	0	0	0	0	0	0	0	0	0	0	0	0	0	0	0	0	0	0	0	0	0	0	0	0	0	0	0	0	2	2	0	0	0	0	0	0	0	0	0
snp1044	2	2	2	0	2	2	2	2	0	2	2	2	2	2	2	2	2	2	2	2	2	2	2	2	2	2	2	2	2	2	0	0	2	2	2	2	0	0	2	2	2	2	2	2	2	2	2	2	2
snp1045	2	2	2	2	2	2	2	2	2	2	2	2	2	2	2	2	2	2	2	2	2	2	2	2	2	2	2	2	2	2	2	2	2	2	2	2	2	2	0	0	2	2	2	2	2	2	2	2	2
snp1046	0	0	0	0	0	0	0	0	0	0	0	0	0	0	0	0	0	0	0	0	0	0	0	0	0	0	0	0	0	0	0	0	0	0	0	0	0	0	2	2	0	0	0	0	0	0	0	0	0
snp1047	0	0	0	0	0	0	0	0	0	0	0	0	0	0	0	0	0	0	0	0	0	0	0	0	0	0	0	0	0	0	0	0	0	0	0	0	0	0	2	2	0	0	0	0	0	0	0	0	0
snp1048	2	2	2	2	2	2	0	2	2	2	2	2	2	2	2	2	2	2	2	2	2	2	2	2	2	2	2	0	2	0	2	2	2	2	2	2	2	2	2	2	2	2	2	2	0	2	0	0	0
snp1049	0	0	0	0	0	0	2	0	2	0	0	2	0	0	0	0	0	0	0	0	0	0	0	0	0	0	0	2	0	2	0	0	0	0	0	0	2	0	2	0	0	0	2	0	0	0	0	0	0
snp1050	0	0	0	0	0	0	2	0	2	0	0	2	0	0	0	0	0	0	0	0	0	0	0	0	0	0	0	2	0	2	0	0	0	0	0	0	2	0	2	0	0	0	2	0	0	0	0	0	0
snp1051	2	2	2	2	2	2	0	2	0	2	2	0	2	2	2	2	2	2	2	2	2	2	2	2	2	2	2	0	2	0	2	2	2	2	2	2	0	2	0	2	2	2	0	1	2	2	2	2	2
snp1052	0	0	0	0	0	0	2	0	2	0	0	2	0	0	0	0	0	0	0	0	0	0	0	0	0	0	0	2	0	2	0	0	0	0	0	0	2	0	2	0	0	0	2	0	0	0	0	0	0
snp1053	2	2	2	0	2	2	2	2	0	2	2	2	2	2	2	2	2	2	2	2	2	2	2	2	2	2	2	2	2	2	0	2	2	2	2	2	0	0	2	2	2	2	2	2	2	2	2	2	2
snp1054	0	0	0	2	0	0	0	0	0	0	0	0	0	0	0	0	0	0	0	0	0	0	0	0	0	0	0	0	0	0	2	0	0	0	0	0	2	2	0	0	0	0	0	0	0	0	0	0	0
snp1055	2	2	2	0	2	2	2	2	0	2	2	2	2	2	2	2	2	2	2	2	2	2	2	2	2	2	2	2	2	2	0	2	2	2	2	2	0	0	2	2	2	2	2	2	2	2	2	2	2
snp1056	0	0	0	2	0	0	0	0	2	0	0	0	0	0	0	0	0	0	0	0	0	0	0	0	0	0	0	0	0	0	2	0	0	0	0	0	2	2	0	0	0	0	0	0	0	0	0	0	0
snp1057	2	2	2	0	2	2	2	2	0	2	2	2	2	2	2	2	2	2	2	2	2	2	2	2	2	2	2	2	2	2	0	2	2	2	2	2	0	0	2	2	2	2	2	2	2	2	2	2	2
snp1058	0	0	0	0	0	0	2	0	0	0	0	2	0	0	0	0	0	0	0	0	0	0	0	0	0	0	2	0	0	0	0	0	0	0	0	0	0	0	2	0	0	0	2	0	0	0	0	0	0
snp1059	2	2	2	2	2	2	0	2	2	2	2	0	2	2	2	2	2	2	2	2	2	2	2	1	2	2	0	2	2	2	2	2	2	2	2	2	2	2	0	2	2	2	0	2	2	2	2	2	2
snp1060	0	0	0	0	0	0	2	0	0	0	0	2	0	0	0	0	0	0	0	0	0	0	0	1	0	0	2	0	0	0	0	0	0	0	0	0	0	0	2	0	0	0	2	0	0	0	0	0	0
snp1061	2	2	2	2	2	2	0	2	2	2	2	0	2	2	2	2	2	2	2	2	2	2	2	2	0	2	2	2	0	0	2	0	0	0	0	2	2	2	0	0	2	2	0	2	0	2	2	2	2
snp1062	0	0	0	0	0	0	2	0	2	0	0	0	0	0	0	0	0	0	0	0	0	0	0	0	0	0	0	2	0	2	0	0	0	0	0	0	2	0	0	0	0	0	0	0	0	0	0	0	0
snp1063	0	0	0	0	0	0	2	0	2	0	0	0	0	0	0	0	0	0	0	0	0	0	0	0	0	0	0	2	0	2	0	0	0	0	0	0	2	0	0	0	0	0	0	0	0	0	0	0	0
snp1064	2	2	2	2	2	2	0	2	0	2	2	2	2	2	2	2	2	2	2	2	2	2	2	2	2	2	2	0	2	0	2	2	2	2	2	2	0	2	2	2	2	2	2	2	2	2	2	2	2
snp1065	0	0	0	0	0	0	2	0	2	0	0	0	0	0	0	0	0	0	0	0	0	0	0	0	0	0	0	2	0	2	0	0	0	0	0	0	2	0	0	0	0	0	0	0	0	0	0	0	0
snp1066	0	0	0	0	0	0	2	0	2	0	0	0	0	0	0	0	0	0	0	0	0	0	0	0	0	0	0	2	0	2	0	0	0	0	0	0	2	0	0	0	0	0	0	0	0	0	0	0	0
snp1067	2	2	2	2	2	2	0	2	0	2	2	2	2	2	2	2	2	2	2	2	2	2	2	2	2	2	2	0	2	0	2	2	2	2	2	2	0	2	2	2	2	2	2	2	2	2	2	2	2
snp1068	0	2	0	0	0	0	2	2	0	0	0	0	0	0	0	0	0	0	0	0	0	0	0	0	0	0	2	0	2	0	2	2	2	2	2	0	0	2	0	0	0	0	0	0	2	2	0	1	2
snp1069	0	0	0	0	0	0	2	0	0	0	0	1	0	0	0	0	2	0	0	0	0	0	0	0	0	0	0	0	0	0	0	0	0	0	0	0	0	0	2	2	0	0	0	0	0	0	0	0	0
snp1070	2	2	2	0	0	0	2	0	0	0	0	0	0	2	2	2	0	0	2	2	2	2	2	1	0	2	2	2	0	0	0	0	0	0	0	0	0	0	2	2	2	0	0	2	0	0	2	2	0
snp1071	2	2	2	2	2	2	2	2	2	2	2	1	2	2	2	2	0	2	2	2	2	2	2	2	2	2	2	2	2	2	2	2	2	2	2	2	2	2	2	2	2	0	2	2	2	2	2	2	2
snp1072	2	2	2	2	0	0	0	0	2	2	0	0	0	2	2	2	2	2	2	2	2	2	2	1	0	2	2	2	0	0	2	0	0	0	0	0	2	2	0	0	2	2	0	2	0	0	2	2	0
snp1073	2	2	2	0	0	2	0	0	0	0	0	0	0	2	0	2	2	2	2	2	2	2	2	2	0	2	2	2	0	0	0	0	0	0	0	0	0	0	0	0	2	2	0	2	2	0	2	2	0
snp1074	2	0	0	0	2	0	0	0	2	2	2	0	0	2	2	2	2	2	2	0	0	2	2	1	2	0	0	2	0	2	1	0	0	0	0	2	2	0	0	0	0	0	0	0	0	0	2	1	0
snp1075	0	0	0	0	2	0	2	2	0	0	2	2	2	0	0	0	2	0	0	0	0	0	0	1	2	0	0	0	2	2	0	2	2	2	2	2	0	0	2	2	0	2	2	0	0	2	0	0	2
snp1076	2	2	2	2	2	2	2	2	2	2	2	2	2	2	2	2	0	2	2	2	2	2	2	2	2	2	2	2	2	2	2	2	2	2	2	2	2	2	2	2	2	0	2	2	2	2	2	2	2
snp1077	0	0	0	0	0	0	0	0	0	0	2	1	0	0	0	0	0	0	0	0	0	0	0	0	0	0	0	0	0	0	0	0	0	0	0	0	0	0	2	2	0	0	0	0	0	2	0	0	0
snp1078	0	0	0	0	0	0	0	0	0	0	0	0	0	0	0	0	0	0	0	0	0	0	0	0	0	0	0	0	0	0	0	0	0	0	0	0	0	0	0	0	0	0	0	0	0	0	0	0	0
snp1079	0	0	0	0	2	0	2	2	0	2	0	2	2	0	0	0	0	0	0	0	0	0	0	1	1	0	0	0	2	2	0	2	2	2	2	2	0	0	0	0	0	0	2	0	0	0	0	0	2
snp1080	0	0	0	0	2	0	2	2	0	2	0	2	2	0	0	0	0	0	0	0	0	0	0	1	2	0	0	0	2	2	0	2	2	2	2	2	0	0	0	0	0	0	2	0	0	0	0	0	2
snp1081	0	0	0	0	2	0	2	2	0	2	2	2	2	0	0	0	0	0	0	0	0	0	0	1	2	0	0	0	2	2	0	2	2	2	2	2	0	0	2	2	0	0	2	0	0	2	0	0	2
snp1082	2	2	2	2	0	2	0	0	2	0	0	0	0	2	2	2	2	2	2	2	2	2	2	1	0	2	2	2	0	0	2	0	0	0	0	0	2	2	0	0	2	0	0	2	2	0	2	2	0
snp1083	2	2	2	2	0	2	0	0	2	0	0	0	0	2	2	2	2	2	2	2	2	2	2	2	0	2	2	2	0	0	2	0	0	0	0	0	2	2	0	0	2	0	0	2	2	0	2	2	0
snp1084	0	0	0	0	2	0	2	2	0	2	2	2	2	0	0	0	0	0	0	0	0	0	0	0	2	0	0	0	2	2	0	2	2	2	2	2	0	0	2	2	0	2	2	0	0	2	0	0	2
snp1085	2	2	2	2	0	2	0	0	2	0	0	0	0	2	2	2	2	2	2	2	2	2	2	2	0	2	2	2	0	0	2	0	0	0	0	0	2	2	0	0	2	0	0	2	2	0	2	2	0
snp1086	2	2	2	2	2	2	2	2	2	2	2	2	2	2	2	2	2	2	2	2	2	2	2	2	2	2	2	2	2	2	2	2	2	2	2	2	2	2	2	2	2	0	2	2	2	2	2	2	2
snp1087	2	2	2	2	2	0	2	2	2	2	2	2	2	2	2	2	2	2	2	2	2	2	2	1	2	2	2	2	2	2	2	2	2	2	2	2	2	2	2	2	2	0	2	2	0	2	2	2	2
snp1088	2	2	2	2	2	0	2	2	2	2	2	2	2	2	2	2	2	2	2	2	2	2	2	2	2	2	2	2	2	2	2	2	2	2	2	2	2	2	2	2	2	0	2	2	0	2	2	2	2
snp1089	0	0	0	2	0	0	0	0	0	0	0	0	0	0	0	0	0	0	0	0	0	0	0	0	0	0	0	0	0	0	0	0	0	0	0	2	0	0	0	2	2	2	0	0	0	0	0	0	2
snp1090	0	0	0	2	2	0	0	0	0	0	0	2	0	0	0	0	0	0	0	2	0	2	0	1	0	2	0	0	0	0	0	0	0	0	0	2	0	0	0	2	2	2	2	0	0	0	0	0	2
snp1091	0	0	0	2	2	0	0	0	0	0	0	2	0	0	0	0	0	0	0	2	0	2	0	1	0	2	0	0	0	0	0	0	0	0	0	2	0	0	0	2	2	2	2	1	0	0	0	0	2
snp1092	0	0	0	0	0	2	0	0	2	2	2	0	2	2	2	2	2	2	2	0	2	0	0	0	2	0	0	2	2	2	1	0	0	0	0	0	2	0	2	0	0	0	0	2	0	0	2	0	2
snp1093	0	0	0	0	0	2	0	0	2	2	2	0	2	2	2	2	2	2	2	0	2	0	0	0	2	2	0	2	2	2	1	0	0	0	0	0	2	2	2	0	0	0	0	2	0	0	2	0	2
snp1094	0	0	0	0	0	0	0	0	0	0	0	0	0	0	0	0	0	0	0	0	0	0	0	0	0	0	0	0	0	0	0	0	0	0	0	0	0	0	0	0	0	0	0	0	0	0	0	0	0
snp1095	0	0	2	0	2	2	2	0	2	2	2	1	2	0	2	0	2	0	0	0	0	0	0	0	0	0	0	0	2	2	2	2	2	2	2	2	2	2	0	0	0	0	2	0	2	0	2	0	2
snp1096	2	0	0	0	0	0	0	0	0	0	0	0	0	0	0	2	0	2	2	2	2	2	2	1	2	2	2	0	0	0	0	0	0	0	0	0	0	0	2	2	2	0	0	0	0	0	0	2	0
snp1097	2	0	0	0	0	0	0	0	0	0	0	1	0	0	0	2	0	2	2	2	2	2	2	1	2	2	2	0	0	0	0	0	0	0	0	0	0	0	2	2	2	0	0	0	0	0	0	2	0
snp1098	0	2	0	2	0	0	0	2	0	0	0	0	0	2	0	0	0	0	0	0	0	0	0	0	0	0	0	2	0	0	0	0	0	0	0	0	0	0	0	0	0	2	0	0	0	2	0	0	0
snp1099	2	2	2	2	2	2	2	2	2	2	2	0	2	2	2	2	2	2	2	2	2	2	2	1	2	2	2	2	2	2	2	2	2	2	2	2	2	2	2	2	2	2	0	2	2	2	2	2	2
snp1100	0	0	0	0	0	0	0	0	0	0	0	2	0	0	0	0	0	0	0	0	0	0	0	0	0	0	0	0	0	0	0	0	0	0	0	0	0	0	0	0	0	0	2	0	0	0	0	0	0
snp1101	0	0	0	0	0	2	0	0	0	0	0	2	0	0	0	0	0	0	0	0	0	0	0	0	0	0	0	0	0	0	0	0	0	0	0	0	0	0	0	0	0	0	2	2	2	0	0	0	0
snp1102	0	0	0	0	0	2	0	0	0	2	2	2	0	0	0	0	0	0	2	0	2	0	0	0	0	2	0	0	0	0	0	0	0	0	0	0	0	0	0	0	0	0	2	2	2	0	2	0	0
snp1103	2	2	2	2	2	2	2	2	2	2	2	0	2	2	2	2	2	2	2	2	2	2	2	1	2	2	2	2	2	2	2	2	2	2	2	2	2	2	2	2	2	2	0	1	2	2	2	2	2
snp1104	0	0	0	0	0	0	0	0	0	0	0	2	0	0	0	0	0	0	0	0	0	0	0	0	0	0	0	0	0	0	0	0	0	0	0	0	0	0	0	0	0	0	2	0	0	0	0	0	0
snp1105	0	0	0	0	2	0	0	0	0	0	0	0	0	0	0	0	0	0	0	0	0	0	0	0	0	0	0	0	0	0	0	0	0	0	0	0	0	0	0	0	0	0	0	0	0	0	0	0	0
snp1106	0	0	0	0	0	0	0	0	0	0	0	2	0	0	0	0	0	0	0	0	0	0	0	0	0	0	0	0	0	0	0	0	0	0	0	0	0	0	0	0	0	0	2	0	0	0	0	0	0
snp1107	0	0	0	0	0	0	0	0	0	0	0	2	0	0	0	0	0	0	0	0	0	0	0	0	0	0	0	0	0	0	0	0	0	0	0	0	0	0	0	0	0	0	2	0	0	0	0	0	0
snp1108	0	0	0	0	2	0	0	0	0	0	0	0	0	0	0	0	0	0	0	0	0	0	0	0	0	0	0	0	0	0	0	0	0	0	0	0	0	0	0	0	0	0	0	0	0	0	0	0	0
snp1109	0	2	0	0	2	0	0	0	0	0	0	0	0	0	0	0	0	0	0	0	0	0	0	1	0	0	0	0	0	0	0	0	0	0	0	0	0	0	0	0	0	0	0	0	0	0	0	0	0
snp1110	2	0	2	2	0	2	2	2	2	2	2	2	2	2	2	2	2	2	2	2	2	2	2	1	2	2	2	2	2	2	2	2	2	2	2	2	2	2	2	2	2	2	2	2	2	2	2	2	2
snp1111	0	0	0	0	0	0	0	0	0	0	0	2	0	0	0	0	0	0	0	0	0	0	0	0	0	0	0	0	0	0	0	0	0	0	0	0	0	0	0	0	0	0	2	0	0	0	0	0	0
snp1112	0	0	0	0	0	0	0	0	0	0	0	2	0	0	0	0	0	0	0	0	0	0	0	0	0	0	0	0	0	0	0	0	0	0	0	0	0	0	0	0	0	0	2	0	0	0	0	0	0
snp1113	2	2	2	2	2	2	2	2	2	2	2	0	2	2	2	2	2	2	2	2	2	2	2	2	2	2	2	2	2	2	2	2	2	2	2	2	2	2	2	2	2	2	0	2	2	2	2	2	2
snp1114	2	2	2	2	2	2	2	2	2	2	2	0	2	2	2	2	2	2	2	0	2	0	0	0	0	2	2	2	2	2	2	2	2	2	2	2	2	2	2	2	2	2	0	2	2	2	2	2	2
snp1115	2	2	2	2	2	2	2	2	2	2	2	0	2	2	2	2	2	2	2	0	2	0	0	0	0	2	2	2	2	2	2	2	2	2	2	2	2	2	2	2	2	2	0	2	2	2	2	2	2
snp1116	0	0	0	0	0	0	0	0	0	0	0	2	0	0	0	0	0	0	0	2	0	2	2	2	2	0	0	0	0	0	0	0	0	0	0	0	0	0	0	0	0	0	2	0	0	0	0	0	0
snp1117	2	2	2	2	2	2	2	2	2	2	2	0	2	2	2	2	2	2	2	0	2	0	0	0	0	2	2	2	2	2	2	2	2	2	2	2	2	2	2	2	2	2	0	2	2	2	2	2	2
snp1118	0	0	0	0	0	0	0	0	0	0	0	2	0	0	0	0	0	0	0	2	0	2	2	2	2	0	0	0	0	0	0	0	0	0	0	0	0	0	0	0	0	0	2	0	0	0	0	0	0
snp1119	0	0	0	0	2	0	0	0	0	0	0	0	0	0	0	0	0	0	0	0	0	0	0	0	0	0	0	0	0	0	0	0	0	0	0	0	0	0	0	0	0	0	0	0	0	0	0	0	0
snp1120	0	0	0	0	2	0	0	0	0	0	0	0	0	0	0	0	0	0	0	0	0	0	0	0	0	0	0	0	0	0	0	0	0	0	0	0	0	0	0	0	0	0	0	0	0	0	0	0	0
snp1121	2	2	2	2	2	2	2	2	2	2	2	0	2	2	2	2	2	2	2	0	2	0	0	0	0	2	2	2	2	2	2	2	2	2	2	2	2	2	2	2	2	2	0	2	2	2	2	2	2
snp1122	2	0	2	2	2	0	2	2	2	0	0	0	2	2	2	2	2	2	0	0	0	0	0	0	0	0	2	2	0	2	2	2	2	1	2	2	2	2	2	2	2	2	0	0	0	2	2	2	2
snp1123	2	0	2	2	2	0	2	2	2	0	0	0	2	2	2	2	2	2	0	0	0	0	0	0	0	0	2	2	0	2	2	2	2	2	2	2	2	2	2	2	2	2	0	0	0	2	2	2	2
snp1124	0	0	0	0	0	0	0	0	0	0	2	0	0	0	0	2	0	2	0	0	0	2	0	1	0	2	2	0	0	0	0	0	0	0	0	0	0	0	0	0	2	0	0	0	0	0	0	2	2
snp1125	2	0	2	2	2	0	2	2	2	0	0	0	2	2	2	2	2	2	0	0	0	0	0	0	0	0	2	2	0	2	2	2	2	2	2	2	2	2	2	2	2	2	0	0	0	2	2	2	2
snp1126	0	2	0	0	0	2	0	0	0	2	2	2	0	0	0	0	0	0	2	2	2	2	2	2	2	2	0	0	2	0	0	0	0	0	0	0	0	0	0	0	0	0	2	2	2	0	0	0	0
snp1127	0	0	0	0	0	0	0	0	0	0	2	0	0	0	0	2	0	2	0	0	0	2	0	1	0	2	2	0	0	0	0	0	0	0	0	0	0	0	0	0	2	0	0	0	0	0	0	2	2
snp1128	0	0	0	0	0	0	0	0	0	2	0	2	0	0	2	2	2	2	0	0	0	2	2	2	2	0	0	0	0	0	0	0	0	0	0	0	0	0	0	0	0	0	2	0	0	0	0	2	2
snp1129	0	0	2	2	0	0	2	2	2	2	2	0	2	0	2	2	0	2	2	0	0	2	0	1	0	2	2	2	0	2	2	2	0	0	0	0	2	2	0	1	2	2	0	0	0	2	0	2	2
snp1130	2	2	2	2	0	0	2	0	0	0	2	0	0	0	2	2	2	2	2	2	2	0	0	0	0	2	2	2	0	0	0	0	0	0	0	2	0	0	0	0	0	0	0	0	0	0	0	2	2
snp1131	0	0	0	0	2	2	0	2	2	2	0	2	2	2	0	0	0	0	2	0	0	2	2	2	2	0	0	0	2	2	2	2	2	2	2	0	2	2	2	2	2	2	2	2	2	2	2	0	0
snp1132	0	0	2	2	0	0	2	2	2	2	2	0	2	0	2	2	0	2	2	0	0	2	0	1	0	2	2	2	0	2	2	2	0	0	0	0	2	2	0	1	2	2	0	0	0	2	0	2	2
snp1133	2	2	0	0	2	2	0	0	0	2	0	2	0	2	0	0	2	0	0	2	2	0	2	1	2	0	0	0	2	0	0	0	2	2	2	2	0	0	2	1	0	0	2	2	2	0	2	0	0
snp1134	0	0	0	2	2	2	0	2	2	2	0	2	2	2	0	0	0	0	2	0	0	2	2	2	2	0	0	0	2	2	2	2	2	2	2	0	2	2	2	2	2	2	2	2	2	2	2	0	0
snp1135	2	2	2	0	0	0	2	0	0	0	2	0	0	0	2	2	2	2	0	2	2	0	0	0	0	2	2	2	0	0	0	0	0	0	0	2	0	0	0	0	0	0	0	0	0	0	0	2	2
snp1136	2	2	2	0	0	0	2	0	0	0	2	0	0	0	2	2	2	2	0	2	2	0	0	0	0	2	2	2	0	0	0	0	0	0	0	2	0	0	0	0	0	0	0	0	0	0	0	2	2
snp1137	0	2	2	2	0	0	2	2	2	0	2	2	2	2	2	2	0	2	2	0	0	2	0	1	0	2	2	2	0	2	2	2	0	0	0	0	2	2	0	1	2	2	2	0	0	2	0	2	2
snp1138	2	2	2	0	0	0	2	0	0	0	2	0	0	0	2	2	2	2	0	2	2	0	0	0	0	2	2	2	0	0	0	0	0	0	0	2	0	0	0	0	0	0	0	0	0	0	0	2	2
snp1139	0	0	0	0	0	0	0	0	0	2	0	0	0	0	2	0	0	0	0	0	0	0	0	0	0	0	0	0	0	0	0	0	0	0	0	0	0	0	0	0	0	0	0	0	0	0	0	0	0
snp1140	2	0	2	0	0	0	2	0	2	0	2	2	0	0	2	2	2	2	2	2	2	2	2	2	2	2	2	2	0	2	1	0	0	0	0	2	2	2	0	0	0	0	2	0	0	0	0	2	2
snp1141	0	0	2	0	0	0	0	0	2	2	0	0	0	0	2	0	0	0	0	0	0	0	0	0	0	0	0	2	0	2	2	2	0	0	0	0	2	2	0	0	0	0	0	0	0	0	0	0	0
snp1142	0	0	0	2	2	2	0	2	0	2	0	0	2	2	0	0	0	0	0	0	0	0	0	0	0	0	0	0	2	0	1	2	2	2	2	0	0	0	2	2	2	2	0	2	2	2	2	0	0
snp1143	0	0	0	2	2	2	0	2	0	0	0	0	2	2	0	0	0	0	0	0	0	0	0	0	0	0	0	0	0	0	0	0	0	0	0	0	0	0	2	2	2	2	0	2	2	2	2	0	0
snp1144	0	0	2	0	0	0	0	0	2	2	0	0	0	0	2	0	0	0	0	0	0	0	0	0	0	0	0	2	0	2	2	2	0	0	0	0	2	2	0	0	0	0	0	0	0	0	0	0	0
snp1145	2	2	2	0	0	0	2	0	2	2	2	2	0	0	2	2	2	2	2	2	2	2	2	2	2	2	2	2	2	2	2	2	2	2	2	2	2	2	0	0	0	0	2	0	0	0	0	2	2
snp1146	0	0	0	2	2	2	0	2	0	0	0	0	2	2	0	0	0	0	0	0	0	0	0	0	0	0	0	0	0	0	0	0	0	0	0	0	0	0	2	2	2	2	0	2	2	2	2	0	0
snp1147	2	0	0	0	0	0	0	0	0	0	0	2	0	0	0	0	0	2	2	2	2	2	2	2	2	2	0	0	2	0	0	0	0	0	0	0	0	0	0	0	0	0	1	0	0	0	0	0	0
snp1148	2	0	0	0	2	2	0	0	0	2	2	0	2	0	2	2	2	0	2	2	2	2	2	1	0	2	0	0	2	2	2	2	2	2	2	0	0	2	0	0	0	0	0	2	0	0	0	2	0
snp1149	2	2	0	0	2	2	0	0	0	0	2	2	0	2	0	2	2	2	2	2	2	2	2	1	2	2	2	0	2	0	0	0	2	2	2	2	0	0	0	0	0	0	2	2	0	0	0	2	2
snp1150	0	0	2	2	0	0	2	2	2	2	0	0	2	0	2	0	0	0	0	0	0	0	0	1	0	0	0	2	0	2	2	2	0	0	0	0	2	2	1	2	2	2	0	0	2	2	2	0	0
snp1151	2	2	0	0	2	2	0	0	0	0	2	2	0	2	0	2	2	2	2	2	2	2	2	2	2	2	2	0	2	0	0	0	2	2	2	2	0	0	0	1	0	0	2	2	0	0	0	2	2
snp1152	0	0	2	2	0	0	2	2	2	2	0	0	2	0	2	0	0	0	0	0	0	0	0	1	0	0	0	2	0	2	2	2	0	0	0	0	2	2	2	1	2	2	0	0	2	2	2	0	0
snp1153	2	2	0	0	1	1	0	0	0	0	2	2	0	2	0	2	2	2	2	1	2	2	2	1	2	1	2	0	2	0	0	0	2	2	2	2	0	0	0	1	0	0	2	2	0	0	0	2	2
snp1154	2	0	2	0	0	0	0	0	0	0	2	2	0	0	2	2	2	2	2	2	2	2	2	1	2	2	0	0	0	0	0	0	0	0	0	0	0	0	0	0	1	0	2	0	0	0	0	2	2
snp1155	2	0	2	0	0	0	0	0	0	0	2	2	0	0	2	2	2	2	2	2	2	2	2	1	2	2	0	0	0	0	0	0	0	0	0	0	0	0	0	0	0	0	2	0	0	0	0	2	2
snp1156	0	2	0	2	2	2	2	2	2	2	2	0	2	2	0	0	0	0	0	0	0	0	0	1	0	0	2	2	2	2	2	2	2	2	2	2	2	2	2	2	2	2	0	2	2	2	2	0	0
snp1157	2	2	0	2	2	2	2	2	0	0	2	2	2	2	0	2	2	2	2	2	2	2	2	1	2	2	2	0	2	2	2	2	2	2	2	2	2	2	2	2	2	0	2	2	0	0	0	0	2
snp1158	2	2	0	2	2	2	2	2	0	0	2	2	2	2	0	2	2	2	2	2	2	2	2	1	2	2	2	0	2	2	2	2	2	2	2	2	2	2	2	2	2	0	2	2	0	0	0	0	2
snp1159	2	0	2	0	0	0	0	0	0	0	0	2	0	0	2	2	2	2	2	2	2	2	2	2	2	2	0	0	0	0	0	0	0	0	0	0	0	0	0	0	0	0	2	1	0	0	0	2	2
snp1160	2	2	2	0	2	2	0	0	2	2	2	2	0	2	2	2	2	2	2	2	2	2	2	2	2	2	2	2	2	0	0	0	2	2	2	2	0	0	0	1	0	2	2	2	2	2	2	2	2
snp1161	0	0	2	2	0	0	2	2	2	2	0	0	2	0	2	0	0	0	2	2	0	2	0	2	0	2	0	2	0	2	2	2	0	0	0	0	2	2	2	1	2	2	0	0	2	2	2	2	0
snp1162	0	2	0	2	2	2	2	2	2	2	2	0	2	2	0	0	0	0	0	0	0	0	0	1	0	0	2	2	2	2	2	2	2	2	2	2	2	2	2	2	2	2	0	2	2	2	2	0	0
snp1163	0	0	2	2	0	0	2	2	2	2	0	0	2	0	2	0	0	0	2	2	0	2	0	2	0	2	0	2	0	2	2	2	0	0	0	0	2	2	2	1	2	2	0	0	2	2	2	2	0
snp1164	0	2	0	2	2	2	2	2	2	2	2	0	2	2	0	0	0	0	0	0	0	0	0	1	0	0	2	2	2	2	2	2	2	2	2	2	2	2	2	2	2	2	0	2	2	2	2	0	0
snp1165	0	0	2	2	0	0	2	2	2	2	0	0	2	0	2	0	0	0	2	2	0	2	0	2	0	2	0	2	0	2	2	2	0	0	0	0	2	2	2	1	2	2	0	0	2	2	2	2	0
snp1166	2	2	2	2	2	2	2	2	2	2	2	2	2	2	2	2	2	2	2	2	2	2	2	2	2	2	2	2	2	2	2	2	2	2	2	2	2	2	0	2	2	2	2	2	2	2	2	2	2
snp1167	0	0	2	2	0	0	2	2	2	2	0	0	2	0	2	0	0	0	2	0	0	2	0	2	0	2	0	2	0	2	2	2	2	0	2	0	2	2	2	1	2	2	0	0	2	2	2	2	0
snp1168	2	2	2	2	2	2	0	2	2	2	2	2	0	2	2	2	2	2	2	2	2	2	2	2	2	2	2	2	2	2	2	2	2	2	2	2	2	2	2	2	2	2	2	2	2	2	2	2	2
snp1169	0	0	0	0	0	0	2	0	0	0	0	0	2	0	0	0	0	0	0	0	0	0	0	0	0	0	0	0	0	0	0	0	0	0	0	0	0	0	0	0	0	0	0	0	0	0	0	0	0
snp1170	2	2	2	2	2	2	0	2	2	2	2	2	0	2	2	2	2	2	2	2	2	2	2	1	2	2	2	2	2	2	2	2	2	2	2	2	2	2	2	2	2	2	2	2	2	2	2	2	2
snp1171	2	2	0	2	2	2	2	2	2	2	2	2	2	2	2	2	2	2	2	2	2	2	2	2	2	2	2	2	2	2	2	2	2	2	2	2	2	2	2	2	2	0	2	2	2	2	2	2	2
snp1172	2	0	2	2	2	2	2	2	0	2	0	2	2	2	2	2	0	2	2	2	2	2	2	1	1	2	2	0	0	0	0	0	0	0	0	0	0	0	0	2	2	2	2	0	2	0	2	2	2
snp1173	2	0	2	2	2	2	2	2	0	2	0	2	2	2	2	2	0	2	2	2	2	2	2	1	2	2	2	0	0	0	0	0	0	0	0	0	0	0	0	2	2	2	2	0	2	0	2	2	2
snp1174	0	2	0	0	0	0	0	0	2	0	2	0	0	0	0	0	2	0	0	0	0	0	0	1	0	0	0	2	2	2	2	2	2	2	2	2	2	2	0	0	0	0	0	2	0	2	0	0	0
snp1175	0	2	0	0	0	0	0	0	2	0	0	0	0	0	0	0	2	0	0	0	0	0	0	1	0	0	0	2	2	2	2	2	2	2	2	2	2	2	0	0	0	0	0	2	0	2	0	0	0
snp1176	2	0	2	2	2	0	2	2	0	0	2	2	2	2	2	2	2	2	2	2	2	2	2	1	2	2	2	0	2	0	0	0	2	2	2	2	2	0	2	2	2	2	2	0	0	0	2	2	2
snp1177	2	2	2	2	2	2	0	2	2	2	2	2	2	2	2	2	2	2	2	2	2	2	2	2	2	2	2	2	2	2	2	2	2	2	2	2	2	2	2	2	2	2	2	2	2	2	2	2	2
snp1178	0	0	0	0	0	0	2	0	0	0	0	0	0	0	0	0	0	0	0	0	0	0	0	0	0	0	0	0	0	0	0	0	0	0	0	0	0	0	0	0	0	0	0	0	0	0	0	0	0
snp1179	0	0	0	0	0	0	2	0	0	0	0	0	0	0	0	0	0	0	0	0	0	0	0	0	0	0	0	0	0	0	0	0	0	0	0	0	0	0	0	0	0	0	0	0	0	0	0	0	0
snp1180	0	0	0	0	0	0	2	0	0	0	0	0	0	0	0	0	0	0	0	0	0	0	0	0	0	0	0	0	0	0	0	0	0	0	0	0	0	0	0	0	0	0	0	0	0	0	0	0	0
snp1181	2	2	2	2	2	2	0	2	2	2	2	2	2	2	2	2	2	2	2	2	2	2	2	2	2	2	2	2	2	2	2	2	2	2	2	2	2	2	2	2	2	2	2	2	2	2	2	2	2
snp1182	0	0	0	0	0	0	2	0	0	0	0	0	0	0	0	0	0	0	0	0	0	0	0	0	0	0	0	0	0	0	0	0	0	0	0	0	0	0	0	0	0	0	0	0	0	0	0	0	0
snp1183	0	2	0	0	0	0	0	0	2	0	0	0	0	0	0	0	0	0	0	0	0	0	0	1	0	0	0	2	0	2	2	2	0	0	0	0	0	2	2	0	0	0	0	2	0	0	0	0	0
snp1184	0	2	2	2	2	0	2	2	2	2	0	0	2	0	2	2	2	2	2	2	2	2	2	1	2	2	2	2	2	2	2	2	2	2	2	2	2	2	2	2	2	2	0	1	0	2	2	0	0
snp1185	2	0	2	2	2	2	2	0	0	0	2	2	2	2	2	2	2	2	2	2	2	2	2	2	2	2	0	0	2	2	2	2	0	0	0	0	2	2	2	2	2	2	2	2	2	1	0	0	2
snp1186	2	0	0	0	0	0	0	0	0	0	2	2	0	2	0	0	0	0	0	0	0	0	0	0	0	0	0	0	0	0	0	0	0	0	0	0	0	0	0	0	0	0	2	0	2	0	0	2	2
snp1187	0	2	2	2	2	2	2	2	2	2	0	0	2	0	2	2	2	2	2	2	2	2	2	2	2	2	2	2	2	2	2	2	2	2	2	2	2	2	2	2	2	2	0	2	0	2	2	0	0
snp1188	0	2	2	2	2	2	2	2	2	2	0	0	2	0	2	2	2	2	2	2	2	2	2	2	2	2	2	2	2	2	2	2	2	2	2	2	2	2	2	2	2	2	0	2	0	2	2	0	0
snp1189	0	2	2	2	2	2	2	2	2	2	0	0	2	0	2	2	2	2	2	2	2	2	2	2	2	2	2	2	2	2	2	2	2	2	2	2	2	2	2	2	2	2	0	2	0	2	2	0	0
snp1190	0	2	2	2	2	2	2	2	2	2	0	0	2	0	2	2	2	2	2	2	2	2	2	2	2	2	2	2	2	2	2	2	2	2	2	2	2	2	2	2	2	2	0	2	0	2	2	0	0
snp1191	0	2	2	2	2	2	2	2	2	2	0	0	2	0	2	2	2	2	2	2	2	2	2	1	2	2	2	2	2	2	2	2	2	2	2	2	2	2	2	2	2	2	0	2	0	2	2	0	0
snp1192	0	2	2	2	2	2	2	2	2	2	0	0	2	0	2	2	2	2	2	2	2	2	2	1	2	2	2	2	2	2	2	2	2	2	2	2	2	2	2	2	2	2	0	2	0	2	2	0	0
snp1193	0	2	2	2	0	2	2	2	2	2	0	0	0	0	2	2	2	2	2	2	2	2	2	1	2	2	2	2	2	2	2	2	2	2	2	2	2	2	1	0	0	0	0	2	2	2	2	2	2
snp1194	2	0	2	2	0	0	2	2	2	2	2	0	0	0	2	2	2	2	2	2	2	2	2	1	2	2	2	2	2	2	2	2	2	2	2	2	2	2	0	0	0	0	0	1	2	2	2	2	2
snp1195	0	2	0	0	2	2	0	2	0	0	0	2	2	2	0	0	0	0	0	0	0	0	0	1	0	0	0	0	0	0	0	0	0	0	0	0	0	0	2	2	2	2	2	0	0	0	0	0	0
snp1196	2	2	2	2	2	2	2	2	2	2	2	0	2	2	2	2	2	2	2	2	2	2	2	2	2	2	2	2	2	2	2	2	2	2	2	2	2	2	2	2	2	2	0	2	2	2	2	2	2
snp1197	0	2	2	2	0	0	2	2	2	2	0	2	2	0	0	0	0	0	0	0	0	0	0	1	2	0	2	2	2	2	2	2	2	2	2	2	2	2	0	0	2	2	2	2	0	2	2	2	0
snp1198	0	2	0	0	0	0	0	0	0	2	0	0	0	0	0	0	0	0	2	0	0	0	0	0	0	0	0	0	0	0	0	0	0	0	0	0	0	0	2	0	2	0	0	0	0	0	0	0	0
snp1199	0	2	0	0	0	0	0	0	0	2	0	0	0	0	0	0	0	0	0	0	0	0	0	0	0	0	0	0	0	0	0	0	0	0	0	0	0	0	2	0	0	0	0	0	0	0	0	0	0
snp1200	0	2	2	2	2	2	2	2	0	2	0	2	2	2	2	2	1	0	2	2	2	2	2	2	2	2	2	0	2	0	0	0	0	0	0	2	0	0	2	2	0	2	2	2	2	2	2	2	2
snp1201	2	0	0	2	2	2	0	0	0	0	2	0	0	2	2	2	2	2	2	2	2	2	2	1	2	2	0	0	2	2	2	2	0	0	0	0	2	2	0	0	2	2	0	2	2	0	0	2	0
snp1202	0	2	2	0	0	0	2	2	2	2	0	2	2	0	0	0	0	0	0	0	0	0	0	0	0	0	2	2	0	0	0	0	2	2	2	2	0	0	2	2	0	0	2	0	0	2	2	0	2
snp1203	0	2	2	0	0	0	2	2	2	2	0	2	2	0	0	0	0	0	0	0	0	0	0	0	0	0	2	2	0	0	0	0	2	2	2	2	0	0	0	0	0	0	2	0	0	2	2	0	2
snp1204	2	0	0	2	2	2	0	0	0	0	2	0	0	2	2	2	2	2	2	2	2	2	2	2	2	2	0	0	2	2	2	2	0	0	0	0	2	2	2	2	2	2	0	2	2	0	0	2	0
snp1205	2	0	0	2	2	2	0	0	0	0	2	0	0	2	2	2	2	2	2	2	2	2	2	1	2	2	0	0	2	2	2	2	0	0	0	0	2	2	2	2	2	2	0	2	2	0	0	2	0
snp1206	0	2	2	0	0	0	2	2	2	2	0	2	2	0	0	0	0	0	0	0	0	0	0	0	0	0	2	2	0	0	0	0	2	2	2	2	0	0	0	0	0	0	2	0	0	2	2	0	2
snp1207	2	0	0	2	2	2	0	0	0	0	2	0	0	0	2	2	2	2	0	2	2	2	2	2	2	2	0	0	0	0	0	0	0	0	0	0	0	0	0	0	2	2	0	1	0	0	0	2	0
snp1208	2	2	0	0	2	2	2	2	0	2	2	0	2	2	2	2	2	2	2	2	2	2	2	1	2	2	2	0	0	0	0	0	0	0	0	0	0	0	2	2	2	2	0	2	2	2	2	0	0
snp1209	0	2	2	2	2	2	0	2	2	2	0	2	2	2	2	2	1	0	2	2	2	2	2	2	2	2	2	2	2	2	2	2	2	2	2	2	2	2	2	2	0	2	2	2	2	0	0	2	2
snp1210	0	2	2	2	0	2	2	2	2	2	0	2	2	2	2	2	2	2	2	2	2	2	2	2	2	2	2	2	2	2	2	2	2	2	2	2	2	2	2	2	0	0	2	2	2	0	0	2	2
snp1211	2	0	2	2	2	0	2	0	2	0	2	0	2	0	0	0	0	0	0	0	0	0	0	0	0	0	0	2	2	2	2	2	2	2	2	2	2	2	0	0	2	2	0	0	0	2	2	2	2
snp1212	0	2	0	0	0	2	0	2	0	2	0	2	0	2	2	2	2	2	2	2	2	2	2	2	2	2	2	0	0	0	0	0	0	0	0	0	0	0	2	2	0	0	2	2	2	0	0	0	0
snp1213	2	0	2	2	2	0	2	0	2	0	2	0	2	0	0	0	0	0	0	0	0	0	0	0	0	0	0	2	2	2	2	2	2	2	2	2	2	2	0	0	2	2	0	0	0	2	2	2	2
snp1214	2	0	2	2	2	0	2	0	2	0	2	0	2	0	0	0	0	0	0	0	0	0	0	0	0	0	0	2	2	2	2	2	2	2	2	2	2	2	0	0	1	2	0	0	0	2	2	2	2
snp1215	2	0	2	2	2	0	2	0	2	0	2	0	2	0	0	0	0	0	0	0	0	0	0	0	0	0	0	2	2	2	2	2	2	2	2	2	2	2	0	0	2	2	0	0	0	2	2	2	2
snp1216	0	2	2	2	0	2	0	2	0	2	0	2	2	2	2	2	2	2	2	2	2	2	2	2	2	2	2	0	2	0	0	0	0	0	0	1	0	0	2	2	0	0	2	2	2	0	0	2	2
snp1217	0	2	0	0	0	2	0	2	0	2	0	2	0	2	2	2	2	2	2	2	2	2	2	2	2	2	2	0	0	0	0	0	0	0	0	0	0	0	2	2	0	0	2	2	2	0	2	0	0
snp1218	0	2	0	0	0	2	0	2	0	2	0	2	0	2	2	2	2	2	2	2	2	2	2	2	2	2	2	0	0	0	0	0	0	0	0	0	0	0	2	2	0	0	2	2	2	0	2	0	0
snp1219	2	0	2	2	1	0	2	0	2	0	2	0	2	0	0	0	0	0	0	0	0	0	0	0	0	0	0	2	2	2	2	2	2	2	2	2	2	2	0	0	2	2	0	0	0	2	0	2	2
snp1220	2	1	2	2	2	0	2	0	2	0	2	2	2	0	0	0	0	0	2	0	0	0	0	2	1	0	0	2	2	2	2	2	2	2	2	2	2	2	0	0	2	2	2	0	0	2	0	2	2
snp1221	2	0	0	2	2	2	0	0	0	0	2	0	0	0	0	0	2	2	0	2	2	2	2	1	2	2	0	0	0	0	0	0	0	0	0	0	0	0	2	2	2	2	0	2	2	0	0	0	0
snp1222	0	2	2	0	0	0	2	2	2	2	0	2	2	2	2	2	0	0	2	0	0	0	0	1	0	0	2	2	2	2	2	2	2	2	2	2	2	2	0	0	0	0	2	0	0	2	2	2	2
snp1223	0	2	0	0	2	0	2	2	2	2	0	2	2	0	2	2	0	0	2	0	0	0	0	1	0	0	2	2	2	2	2	2	2	2	2	2	2	2	0	0	0	0	2	0	0	2	2	2	2
snp1224	2	0	2	2	0	2	0	0	0	0	2	0	0	2	0	0	2	2	0	2	2	2	2	1	2	2	0	0	0	0	0	0	0	0	0	0	0	0	2	2	2	2	0	2	2	0	0	0	0
snp1225	0	2	0	0	2	0	2	2	2	2	0	2	2	0	2	2	0	0	2	0	0	0	0	1	0	0	2	2	2	2	2	2	2	2	2	2	2	2	0	0	0	0	2	0	0	2	2	2	2
snp1226	0	2	0	0	2	0	2	2	2	2	0	2	2	0	2	2	0	0	2	0	0	0	0	1	0	0	2	2	2	2	2	2	2	2	2	2	2	2	0	0	0	0	2	0	0	2	2	2	2
snp1227	0	2	0	0	2	0	2	2	2	2	0	2	2	0	2	2	0	0	2	0	0	0	0	1	0	0	2	2	2	2	2	2	2	2	2	2	2	2	0	0	0	0	2	0	0	2	2	2	2
snp1228	0	2	2	0	2	0	2	2	2	2	0	2	2	0	2	2	0	0	2	0	0	0	0	1	0	0	2	2	2	2	2	2	2	2	2	2	2	2	0	0	0	0	2	0	0	2	2	2	2
snp1229	2	0	0	2	0	2	0	0	0	0	2	0	0	2	0	0	2	2	0	2	2	2	2	1	2	2	0	0	0	0	0	0	0	0	0	0	0	0	2	2	2	2	0	2	2	0	0	0	0
snp1230	0	2	2	0	2	0	2	2	2	2	0	2	2	0	2	2	0	0	2	0	0	0	0	1	0	0	2	2	2	2	2	2	2	2	2	2	2	2	0	0	0	0	2	0	0	2	2	2	2
snp1231	2	0	0	2	0	2	0	0	0	0	2	0	0	2	0	0	2	2	0	2	2	2	2	1	2	2	0	0	0	0	0	0	0	0	0	0	0	0	2	2	2	2	0	2	2	0	0	0	0
snp1232	2	0	0	2	0	2	0	1	1	0	2	0	0	2	0	0	2	2	0	2	2	2	2	1	2	2	0	0	0	0	0	0	0	0	0	0	0	0	2	2	2	2	0	2	2	0	0	0	0
snp1233	2	0	0	2	0	2	0	1	1	0	2	0	0	2	0	0	2	2	0	2	2	2	2	1	2	2	0	0	0	0	0	0	0	0	0	0	0	0	2	2	1	2	0	2	2	0	0	0	0
snp1234	0	2	2	0	2	0	2	2	2	2	0	2	2	0	2	2	0	0	2	0	0	0	0	1	0	0	2	2	2	2	2	2	2	2	2	2	2	2	0	0	0	0	2	0	0	2	2	2	2
snp1235	2	0	0	2	0	2	0	0	0	0	2	0	0	2	0	0	2	2	0	2	2	2	2	1	2	2	0	0	0	0	0	0	0	0	0	0	0	0	2	2	2	2	0	2	2	0	0	0	0
snp1236	2	0	0	2	0	2	0	0	0	0	2	0	0	2	0	0	2	2	0	2	2	2	2	1	2	2	0	0	0	0	0	0	0	0	0	0	0	0	2	2	2	2	0	2	2	0	0	0	0
snp1237	2	0	0	2	0	2	0	0	0	0	2	0	0	2	0	0	2	2	0	2	2	2	2	1	2	2	0	0	0	0	0	0	0	0	0	0	0	0	2	2	2	2	0	2	2	0	0	0	0
snp1238	0	2	2	0	2	2	2	2	2	2	0	2	2	0	2	2	2	0	2	0	0	0	0	1	0	2	2	2	2	2	2	2	2	2	2	2	2	2	2	0	0	0	2	0	2	2	2	2	2
snp1239	0	2	2	0	2	2	2	2	2	2	0	2	2	0	2	2	2	0	1	0	0	0	0	1	0	2	2	2	2	2	2	2	2	2	2	2	2	1	1	0	0	0	2	0	2	2	2	1	2
snp1240	2	0	2	2	0	0	0	0	0	0	2	0	0	2	0	0	0	2	0	2	2	2	2	1	2	0	0	0	0	0	0	0	0	0	0	0	0	0	0	2	2	2	0	1	0	0	0	0	0
snp1241	2	1	2	2	2	0	2	2	0	0	2	0	2	2	2	2	2	2	0	2	2	2	2	1	2	2	2	2	2	0	2	2	0	0	0	1	2	2	0	0	2	2	0	0	0	2	2	2	2
snp1242	0	0	2	0	0	0	0	0	0	0	0	0	0	0	0	0	0	0	0	0	0	0	0	0	0	0	0	0	0	0	0	0	0	0	0	0	0	0	0	0	0	0	0	0	0	0	0	0	0
snp1243	2	2	2	2	2	0	2	2	2	2	2	2	2	2	2	2	2	2	0	2	2	2	2	2	2	2	2	2	2	2	2	2	2	2	2	2	2	2	0	2	2	2	2	0	0	2	2	2	2
snp1244	0	0	0	0	0	0	0	0	2	0	0	2	0	2	0	0	0	0	0	0	0	0	0	0	0	0	0	0	0	2	0	2	2	2	2	1	0	0	0	0	0	0	2	0	0	0	0	0	0
snp1245	0	0	0	0	0	0	0	0	2	0	0	2	0	2	0	0	0	0	0	0	0	0	0	0	0	0	0	0	0	2	0	2	2	2	2	1	0	0	0	0	1	0	2	0	0	0	0	1	0
snp1246	2	0	0	2	2	0	0	0	0	0	2	0	0	2	0	0	0	0	0	2	2	2	2	1	2	0	0	0	0	0	0	0	0	0	0	0	0	0	0	2	2	2	0	2	2	0	2	0	0
snp1247	0	0	0	0	0	2	0	0	0	0	0	0	0	0	0	0	0	0	0	0	0	0	0	0	0	0	0	0	0	0	0	0	0	0	0	0	0	0	2	0	0	0	0	2	2	0	0	0	0
snp1248	2	2	2	2	2	2	2	2	0	2	2	0	2	2	2	2	2	2	2	2	2	2	2	1	2	2	2	2	2	0	2	0	2	2	2	0	2	2	2	2	2	2	0	2	2	2	2	2	2
snp1249	2	2	2	2	2	2	2	2	2	2	2	2	2	2	2	2	2	2	2	2	2	2	2	2	2	2	2	2	2	2	2	2	2	2	2	2	2	2	2	2	2	2	2	2	2	2	2	2	2
snp1250	2	2	0	2	2	2	2	2	2	2	2	2	2	2	2	2	2	2	2	2	2	2	2	2	2	2	2	2	2	2	2	2	2	2	2	2	2	2	2	2	2	2	2	2	0	2	2	2	2
snp1251	2	2	0	0	2	0	2	0	0	2	2	0	2	2	2	2	2	2	2	2	2	2	2	1	2	2	2	0	0	0	0	0	0	0	0	0	0	0	0	2	2	2	0	0	0	0	0	0	0
snp1252	2	2	0	0	2	2	2	0	2	2	2	2	2	2	2	2	2	2	2	2	2	2	2	2	2	2	2	0	0	2	0	2	0	0	0	2	0	0	2	1	1	2	2	2	2	0	0	0	0
snp1253	0	0	2	2	0	0	0	2	0	0	0	0	0	0	0	0	0	0	0	0	0	0	0	0	0	0	0	2	2	0	2	0	2	2	2	0	2	2	0	0	0	0	0	0	0	2	2	2	2
snp1254	2	0	2	2	2	0	2	2	0	2	2	0	0	2	0	2	2	0	2	2	2	2	2	1	2	2	2	2	0	0	0	0	0	0	0	2	0	0	0	2	2	2	0	0	2	0	2	0	0
snp1255	2	0	2	2	2	0	2	2	0	2	2	0	0	2	0	2	2	0	2	2	2	2	2	1	2	2	2	2	0	0	0	0	0	0	0	2	0	0	0	2	2	2	0	0	2	0	2	0	0
snp1256	0	2	2	0	0	2	2	2	2	2	0	2	2	0	2	2	0	2	0	0	0	0	0	0	0	0	2	2	2	2	2	2	2	2	2	2	2	2	2	0	0	0	2	2	0	2	0	2	2
snp1257	2	2	0	2	2	2	0	0	2	0	2	2	2	2	2	0	2	2	2	2	2	2	2	2	2	2	0	0	2	2	2	2	2	2	2	0	2	2	2	2	2	2	2	2	2	2	2	2	2
snp1258	2	0	2	2	2	0	2	2	0	2	2	0	0	2	0	2	2	0	2	2	2	2	2	1	2	2	2	2	0	0	0	0	0	0	0	2	0	0	0	2	2	2	0	0	2	0	2	0	0
snp1259	0	2	0	0	0	2	0	0	2	0	0	2	2	0	2	0	0	2	0	0	0	0	0	1	0	0	0	0	2	2	2	2	2	2	2	0	2	2	2	0	0	0	2	2	0	2	0	2	2
snp1260	0	2	0	0	0	2	0	0	2	0	0	2	2	0	2	0	0	2	0	0	0	0	0	1	0	0	0	0	2	2	2	2	2	2	2	0	2	2	2	0	0	0	2	2	0	2	0	2	2
snp1261	2	2	2	2	2	2	2	2	2	2	2	0	2	2	2	2	2	2	2	2	2	2	2	1	2	2	2	2	2	2	2	2	2	2	2	2	2	2	2	2	2	2	0	2	2	2	2	2	2
snp1262	0	0	2	0	0	0	2	2	0	2	0	0	0	0	0	2	0	0	0	0	0	0	0	0	0	0	2	2	0	0	0	0	0	0	0	2	0	0	0	0	0	0	0	0	0	0	0	2	0
snp1263	0	0	0	0	0	0	0	0	0	0	0	2	0	0	0	0	0	0	0	0	0	0	0	0	0	0	0	0	0	0	0	0	0	0	0	0	0	0	0	0	0	0	2	0	0	0	0	0	0
snp1264	0	0	0	0	0	0	0	0	0	0	0	2	0	0	0	0	0	0	0	0	0	0	0	0	0	0	0	0	0	0	0	0	0	0	0	0	0	0	0	0	0	0	2	0	0	0	0	0	0
snp1265	0	0	2	0	0	0	2	2	0	2	0	0	0	0	0	2	0	0	0	0	0	0	0	0	0	0	2	2	0	0	0	0	0	0	0	2	0	0	0	0	0	0	0	0	0	0	0	2	0
snp1266	0	0	2	0	0	0	2	2	0	2	0	0	0	0	0	2	0	0	0	0	0	0	0	0	0	0	2	2	0	0	0	0	0	0	0	2	0	0	0	0	0	0	0	0	0	0	0	2	0
snp1267	0	2	2	0	0	2	2	2	2	2	0	2	0	0	2	2	0	2	0	0	0	0	0	0	0	0	2	2	2	2	2	2	2	2	2	2	2	2	2	0	0	0	2	2	0	0	0	2	2
snp1268	0	2	2	0	0	2	2	2	2	2	0	2	0	0	2	2	0	2	0	0	0	0	0	1	0	0	2	2	2	2	2	2	2	2	2	2	2	2	2	0	0	0	2	2	0	0	0	2	2
snp1269	2	0	0	2	2	0	0	0	0	0	2	0	2	2	0	0	2	0	2	2	2	2	2	1	2	2	0	0	0	0	0	0	0	0	0	0	0	0	0	2	2	2	0	0	2	2	2	0	0
snp1270	0	2	2	0	0	2	2	2	2	2	0	2	0	0	2	2	0	2	0	0	0	0	0	1	0	0	2	2	2	2	2	2	2	2	2	2	2	2	2	0	0	0	2	2	0	0	0	2	2
snp1271	0	2	2	0	0	2	2	2	2	2	0	2	0	0	2	2	0	2	0	0	0	0	0	0	0	0	2	2	2	2	2	2	2	2	2	2	2	2	2	0	0	0	2	2	0	0	0	2	2
snp1272	0	2	2	2	0	2	2	2	2	2	0	2	0	0	2	2	0	2	0	0	0	0	0	1	2	0	2	2	2	2	2	2	2	2	2	2	2	2	2	0	0	0	2	2	0	0	0	2	2
snp1273	2	2	2	2	2	0	0	2	0	1	2	2	2	2	1	2	2	2	2	2	2	2	1	2	1	2	2	2	2	0	2	0	2	2	2	0	2	1	0	2	1	2	2	0	0	2	2	1	2
snp1274	0	2	2	2	0	2	2	2	2	2	0	2	0	0	2	2	2	2	0	0	0	0	0	1	2	0	2	2	2	2	2	2	2	2	2	2	2	2	2	0	0	0	2	2	0	0	0	2	2
snp1275	2	2	0	0	0	0	2	2	2	2	2	0	2	2	2	2	2	2	2	0	0	2	0	1	0	0	2	2	0	2	0	2	0	0	0	2	0	1	0	2	0	0	0	0	0	0	0	0	2
snp1276	2	2	0	0	0	0	2	2	2	2	2	0	2	2	2	2	2	2	2	0	0	2	0	1	0	0	2	2	0	2	0	2	0	0	0	2	0	1	0	2	0	0	0	0	0	0	0	0	2
snp1277	0	2	2	2	0	2	2	2	2	2	0	2	0	0	2	2	2	2	0	0	0	0	0	1	2	0	2	2	2	2	2	2	2	2	2	2	2	2	2	0	0	0	2	2	0	0	0	2	2
snp1278	0	2	2	2	0	2	2	2	2	2	0	2	0	0	2	2	2	2	0	0	0	0	0	1	2	0	2	2	2	2	2	2	2	2	2	2	2	2	2	0	0	0	2	2	0	0	0	2	2
snp1279	0	0	2	2	2	2	0	0	0	0	0	2	0	0	0	0	0	0	0	2	2	0	2	1	2	2	0	0	2	0	2	0	2	2	2	0	2	1	2	0	2	2	2	2	2	2	2	2	0
snp1280	2	0	0	0	2	0	0	0	0	0	2	0	2	2	0	0	0	0	2	2	2	2	2	1	0	2	0	0	0	0	0	0	0	0	0	0	0	0	0	2	2	2	0	0	2	2	2	0	0
snp1281	2	0	0	2	2	0	0	0	0	0	2	0	2	2	0	0	0	0	2	2	2	2	2	1	0	2	0	0	0	0	0	0	0	0	0	0	0	0	0	2	2	2	0	0	2	2	2	0	0
snp1282	0	2	2	0	0	2	2	2	2	2	0	2	0	0	2	2	2	2	0	0	0	0	0	0	2	0	2	2	2	2	2	2	2	2	2	2	2	2	2	0	0	0	2	2	0	0	0	2	2
snp1283	2	0	0	2	2	0	0	0	0	0	2	0	2	2	0	0	0	0	2	2	2	2	2	1	0	2	0	0	0	0	0	0	0	0	0	0	0	0	0	2	2	2	0	0	2	2	2	0	0
snp1284	2	0	0	2	2	0	0	0	0	0	2	0	2	2	0	0	0	0	2	2	2	2	2	1	0	2	0	0	0	0	0	0	0	0	0	0	0	0	0	2	2	2	0	0	2	2	2	0	0
snp1285	2	0	0	2	2	0	0	0	0	0	2	0	2	2	0	0	0	0	2	2	2	2	2	1	0	2	0	0	0	0	0	0	0	0	0	0	0	0	0	2	2	2	0	0	2	2	2	0	0
snp1286	2	0	0	2	2	0	2	0	0	0	2	0	2	2	0	0	0	0	2	2	2	2	2	1	0	2	0	0	0	0	0	0	0	0	0	0	0	0	0	2	2	2	0	0	2	2	2	0	0
snp1287	0	2	2	0	0	2	0	2	2	2	0	2	0	0	2	2	2	2	0	0	0	0	0	1	2	0	2	2	2	2	2	2	2	2	2	2	2	2	2	0	0	0	2	2	0	0	0	2	2
snp1288	2	2	0	0	0	2	2	2	2	2	0	0	0	2	1	2	2	2	2	0	0	0	0	1	0	0	2	2	0	2	0	2	0	0	0	2	0	1	2	2	0	0	0	2	2	0	0	0	2
snp1289	0	2	2	0	0	2	0	2	2	2	0	2	0	0	2	2	2	2	0	0	0	0	0	1	2	0	2	2	2	2	2	2	2	2	2	2	2	2	2	0	0	0	2	2	0	0	0	2	2
snp1290	0	0	2	2	2	0	0	0	0	0	2	2	2	0	1	0	0	0	0	2	2	2	2	1	2	2	0	0	2	0	2	0	2	2	2	0	2	1	0	0	2	2	2	0	0	2	2	2	0
snp1291	2	2	0	0	2	2	0	0	2	2	2	2	2	2	2	2	2	2	2	2	2	2	2	1	2	2	2	0	2	2	2	2	2	2	2	0	2	2	2	2	2	2	2	2	0	2	2	0	0
snp1292	0	0	2	2	0	0	2	2	0	0	0	0	0	0	0	0	0	0	0	0	0	0	0	1	0	0	0	2	0	0	0	0	0	0	0	2	0	0	0	0	0	0	0	0	2	0	0	2	2
snp1293	0	0	0	2	0	2	2	0	0	0	0	2	0	0	0	0	0	0	0	2	0	0	0	0	2	2	0	0	0	0	0	0	0	0	0	0	0	0	0	0	0	0	2	0	2	2	2	2	0
snp1294	2	2	2	0	2	0	0	2	2	2	2	0	2	2	2	2	2	2	2	0	2	2	2	1	0	0	2	2	2	2	2	2	2	2	2	2	2	2	2	2	2	2	0	2	0	0	0	0	2
snp1295	0	0	2	2	2	0	2	2	1	0	0	0	2	2	2	0	0	0	0	0	0	0	0	1	0	0	0	2	2	0	2	2	0	0	0	2	0	2	0	2	2	2	0	0	2	2	2	2	2
snp1296	2	2	2	2	2	2	0	2	2	2	2	2	2	2	2	2	2	2	2	2	2	2	2	2	2	2	2	2	2	2	2	2	2	2	2	2	2	2	2	2	2	2	2	2	2	2	2	2	2
snp1297	0	0	2	2	2	0	2	2	0	0	0	0	2	2	2	0	0	0	0	0	0	0	0	1	0	0	0	2	2	0	2	2	0	0	0	2	0	2	0	2	2	2	0	0	2	2	2	2	2
snp1298	0	0	2	2	2	0	2	2	0	0	0	0	2	2	2	0	0	0	0	0	0	0	0	0	0	0	0	2	2	0	2	2	0	0	0	2	0	2	0	2	2	2	0	0	2	2	2	2	2
snp1299	0	0	2	0	0	0	0	0	0	0	0	0	0	0	2	0	0	0	0	0	0	0	0	0	0	0	0	2	0	0	0	0	0	0	0	2	0	0	0	0	0	0	0	0	0	0	0	0	2
snp1300	0	0	0	0	0	0	2	0	2	0	0	2	0	0	0	0	0	0	0	0	0	0	0	0	2	2	0	2	0	2	0	0	0	0	0	0	2	0	0	0	0	0	2	0	0	2	2	1	0
snp1301	0	0	2	0	2	2	0	0	0	0	2	0	2	2	2	0	2	0	0	2	2	0	2	1	0	2	0	2	2	0	2	2	0	0	0	2	0	2	2	2	2	2	0	2	0	2	2	0	0
snp1302	0	1	2	0	2	2	0	0	0	0	2	0	2	2	2	0	2	0	1	2	2	0	2	1	1	2	0	2	2	0	2	2	0	0	1	2	0	2	2	2	2	2	0	2	0	2	2	1	0
snp1303	0	0	2	0	2	2	0	0	0	0	2	0	2	2	2	0	2	0	0	2	2	0	2	1	0	2	0	2	2	0	2	2	0	0	0	2	0	2	2	2	2	2	0	2	0	2	2	0	0
snp1304	2	2	0	2	0	0	2	2	2	2	0	2	0	0	0	2	0	2	2	0	0	2	0	1	2	0	2	0	0	2	0	0	2	2	2	0	2	0	0	0	0	0	2	0	2	0	0	2	2
snp1305	0	0	2	0	2	2	0	0	0	0	2	0	2	2	2	0	2	0	0	2	2	0	2	1	0	2	0	2	2	0	2	2	0	0	0	2	0	2	2	2	2	2	0	1	0	2	2	0	0
snp1306	2	2	0	2	0	0	2	2	2	2	0	2	0	0	0	2	0	2	2	0	0	2	0	1	2	0	2	0	0	2	0	0	2	2	2	0	2	0	0	0	0	0	2	0	2	0	0	2	2
snp1307	0	0	2	0	2	2	0	0	0	0	2	0	2	2	2	0	2	0	0	2	2	0	2	1	0	2	0	2	2	0	2	2	0	0	0	2	0	2	2	2	2	2	0	2	0	2	2	0	0
snp1308	2	2	0	2	1	2	2	2	2	2	2	2	2	1	2	2	2	2	2	2	2	2	2	2	2	2	2	2	1	2	0	0	0	0	0	0	2	0	0	2	0	0	2	0	2	2	2	1	2
snp1309	2	2	0	2	0	2	2	2	2	2	2	2	2	0	2	2	2	2	2	2	2	2	2	2	2	2	2	2	0	2	0	0	0	0	0	0	2	0	0	2	0	0	2	0	2	2	2	2	2
snp1310	0	0	2	0	2	2	0	0	0	0	2	0	2	2	2	0	2	0	0	2	2	0	2	1	0	2	0	2	2	0	2	2	0	0	0	2	0	2	2	2	2	2	0	2	0	2	2	0	0
snp1311	0	0	2	0	2	2	0	0	0	0	2	0	2	2	2	0	2	0	0	2	2	0	2	1	0	2	0	2	2	0	2	2	0	0	0	2	0	2	2	2	2	2	0	2	0	2	2	0	0
snp1312	2	2	0	2	2	2	2	2	2	2	2	2	2	2	0	2	2	2	2	2	2	2	2	2	2	2	2	0	2	2	2	2	2	2	2	0	2	2	2	2	2	2	2	2	2	2	2	2	2
snp1313	2	2	0	2	2	2	2	2	2	2	2	2	2	2	0	2	2	2	2	2	2	2	2	2	2	2	2	0	2	2	2	2	2	2	2	0	2	2	2	2	2	2	2	2	2	2	2	2	2
snp1314	2	2	0	2	0	2	2	2	2	2	2	2	2	0	2	2	2	2	2	2	2	2	2	2	2	2	2	2	0	2	0	0	0	0	0	0	2	0	0	2	0	0	2	0	2	2	2	2	2
snp1315	0	0	2	0	2	0	0	0	0	0	0	0	0	2	0	0	0	0	0	0	0	0	0	0	0	0	0	0	2	0	2	2	2	2	2	2	0	2	2	0	2	2	0	2	0	0	0	0	0
snp1316	0	0	2	0	2	2	0	0	0	0	2	0	2	2	2	0	2	0	0	2	2	0	2	0	0	2	0	2	2	0	2	2	0	0	0	2	0	2	2	2	2	2	0	1	0	2	2	0	0
snp1317	2	2	0	2	0	2	2	2	2	2	2	2	2	0	2	2	2	2	2	2	2	2	2	2	2	2	2	2	0	2	0	0	0	0	0	0	2	0	0	2	0	0	2	0	2	2	2	2	2
snp1318	2	2	0	2	0	2	2	2	2	2	2	2	2	0	2	2	2	2	2	2	2	2	2	2	2	2	2	2	0	2	0	0	0	0	0	0	2	0	0	2	0	0	2	0	2	2	2	2	2
snp1319	2	2	0	2	0	2	2	2	2	2	2	2	2	0	2	2	2	2	2	2	2	2	2	2	2	2	2	2	0	2	0	0	0	0	0	0	2	0	0	2	0	0	2	0	2	2	2	2	2
snp1320	2	2	2	2	2	1	0	2	0	2	2	0	2	2	2	2	2	2	2	2	2	2	2	1	2	2	2	0	2	0	2	2	2	2	2	2	0	2	2	2	2	2	0	2	0	0	0	1	2
snp1321	0	0	0	2	0	0	0	2	0	0	0	0	0	0	0	0	0	0	0	0	0	0	0	0	0	0	0	0	0	0	0	0	0	0	0	0	0	0	0	0	0	0	0	0	2	0	0	0	2
snp1322	2	2	2	0	2	2	2	0	2	2	2	2	2	2	2	2	2	2	2	2	2	2	2	2	2	2	2	2	2	2	2	2	2	2	2	2	2	2	2	2	2	2	2	2	0	2	2	2	0
snp1323	2	2	0	2	0	2	2	2	2	2	2	2	2	0	2	2	2	2	2	2	2	2	2	2	2	2	2	2	0	2	0	0	0	0	0	2	2	0	0	2	0	0	2	0	2	2	2	2	2
snp1324	2	2	2	0	2	2	2	0	2	2	2	2	2	2	2	2	2	0	2	2	2	2	2	2	2	2	2	2	2	2	2	2	2	2	2	2	2	2	2	2	2	2	2	2	0	2	2	2	2
snp1325	2	2	2	0	2	2	2	0	2	2	2	2	2	2	2	2	2	0	2	2	2	2	2	2	2	2	2	2	2	2	2	2	2	2	2	2	2	2	2	2	2	2	2	2	0	2	2	2	2
snp1326	2	2	2	0	2	2	2	0	2	2	2	2	2	2	2	2	2	0	2	2	2	2	2	2	2	2	2	2	2	2	2	2	2	2	2	2	2	2	2	2	2	2	2	2	0	2	2	2	2
snp1327	2	2	2	0	2	2	2	0	2	2	2	2	2	2	2	2	2	0	2	2	2	2	2	2	2	2	2	2	2	2	2	2	2	2	2	2	2	2	2	2	2	2	2	2	0	2	2	2	2
snp1328	2	2	2	0	2	2	2	0	2	2	2	2	2	2	2	2	2	0	2	2	2	2	2	2	2	2	2	2	2	2	2	2	2	2	2	2	2	2	2	2	2	2	2	2	0	2	2	2	2
snp1329	0	0	0	2	0	0	0	2	0	0	0	0	0	0	0	0	0	2	0	0	0	0	0	0	0	0	0	0	0	0	0	0	0	0	0	0	0	0	0	0	0	0	0	0	2	0	0	0	0
snp1330	0	0	0	2	0	0	0	2	0	0	0	0	0	0	0	0	0	2	0	0	0	0	0	0	0	0	0	0	0	0	0	0	0	0	0	0	0	0	0	0	0	0	0	0	2	0	0	0	0
snp1331	2	2	2	0	2	2	2	0	2	2	2	2	2	2	2	2	2	0	2	2	2	2	2	2	2	2	2	2	2	2	2	2	2	2	2	2	2	2	2	2	2	2	2	2	0	2	2	2	2
snp1332	0	0	0	2	0	0	0	2	0	0	0	0	0	0	0	0	0	2	0	0	0	0	0	0	0	0	0	0	0	0	0	0	0	0	0	0	0	0	0	0	0	0	0	0	2	0	0	0	0
snp1333	0	0	0	2	0	0	0	2	0	0	0	0	0	0	0	0	0	2	0	0	0	0	0	0	0	0	0	0	0	0	0	0	0	0	0	0	0	0	0	0	0	0	0	0	2	0	0	0	0
snp1334	0	0	0	2	0	0	0	2	0	0	0	0	0	0	0	0	0	2	0	0	0	0	0	0	0	0	0	0	0	0	0	0	0	0	0	0	0	0	0	0	0	0	0	0	2	0	0	1	0
snp1335	0	0	0	2	0	0	0	2	0	0	0	0	0	0	0	0	0	2	0	0	0	0	0	0	0	0	0	0	0	0	0	0	0	0	0	0	0	0	0	0	0	0	0	0	2	0	0	0	0
snp1336	0	0	0	2	0	0	0	2	0	0	0	0	0	0	0	0	0	2	0	0	0	0	0	0	0	0	0	0	0	0	0	0	0	0	0	0	0	0	0	0	0	0	0	0	2	0	0	0	0
snp1337	2	2	2	0	0	2	2	0	2	2	2	2	0	0	2	2	2	0	2	2	2	2	2	2	2	2	2	2	2	2	2	2	2	2	2	2	2	2	0	0	0	0	2	2	0	2	1	2	2
snp1338	0	0	0	2	2	0	0	2	0	0	0	0	2	2	0	0	0	2	0	0	0	0	0	0	0	0	0	0	0	0	0	0	0	0	0	0	0	0	2	2	2	2	0	0	2	0	1	0	0
snp1339	0	2	2	0	0	2	0	0	0	0	2	0	0	0	2	0	2	0	0	2	2	0	2	0	0	2	0	2	2	0	2	2	0	0	0	1	0	2	0	0	0	0	0	2	0	0	0	0	2
snp1340	0	2	2	0	0	2	0	0	0	0	2	0	0	0	2	0	2	0	0	2	2	0	2	0	0	2	0	2	2	0	2	2	0	0	0	1	0	2	0	0	0	0	0	2	0	0	0	0	2
snp1341	2	0	0	2	2	0	2	2	2	2	0	2	2	2	0	2	0	2	2	0	0	2	0	2	2	0	2	0	0	2	0	0	2	2	2	1	2	0	2	2	2	2	2	0	2	2	2	2	0
snp1342	0	2	2	0	0	2	0	0	0	0	2	0	0	0	2	0	2	0	0	2	2	0	2	0	0	2	0	2	2	0	2	2	0	0	0	1	0	2	0	0	0	0	0	2	0	0	0	0	2
snp1343	0	2	2	0	0	2	0	0	0	0	2	0	0	0	2	0	2	0	0	2	2	0	2	0	0	2	0	2	2	0	2	2	0	0	0	1	0	2	0	0	0	0	0	2	0	0	0	0	2
snp1344	2	0	0	2	2	0	2	2	2	2	0	2	2	2	0	2	0	2	2	0	0	2	0	2	2	0	2	0	0	2	0	0	2	2	2	1	2	0	2	2	2	2	2	0	2	2	2	2	0
snp1345	0	2	2	0	0	2	0	0	0	0	2	0	0	0	2	0	2	0	0	2	2	0	2	0	0	2	0	2	2	0	2	2	0	0	0	1	0	2	0	0	0	0	0	1	0	0	0	0	2
snp1346	2	0	0	2	2	0	2	2	2	2	0	2	2	2	0	2	0	2	2	0	0	2	0	2	2	0	2	0	0	2	0	0	2	2	2	1	2	0	2	2	2	2	2	0	2	2	2	2	0
snp1347	2	0	0	2	2	0	2	2	2	2	0	2	2	2	0	2	0	2	2	0	0	2	0	2	2	0	2	0	0	2	0	0	2	2	2	1	2	0	2	2	2	2	2	1	2	2	2	2	0
snp1348	2	0	0	2	2	0	2	2	2	2	0	2	2	2	0	2	0	2	2	0	0	2	0	2	2	0	2	0	0	2	0	0	2	2	2	1	2	0	2	2	2	2	2	0	2	2	2	2	0
snp1349	0	2	2	0	0	2	0	0	0	0	2	0	0	0	2	0	2	0	0	2	2	0	2	0	0	2	0	2	2	0	2	2	0	0	0	1	0	2	0	0	0	0	0	2	0	0	0	0	2
snp1350	0	2	2	0	0	2	0	0	0	0	2	0	0	0	2	0	2	0	0	2	2	0	2	0	0	2	0	2	2	0	2	2	0	0	0	1	0	2	0	0	0	0	0	2	0	0	0	0	2
snp1351	0	2	2	0	0	2	0	0	0	0	2	0	0	0	2	0	2	0	0	2	2	0	2	0	0	2	0	2	2	0	2	2	0	0	0	1	0	2	0	0	0	0	0	2	0	0	0	0	2
snp1352	2	0	0	2	2	0	2	2	2	2	0	2	2	2	0	2	0	2	2	0	0	2	0	2	2	0	2	0	0	2	0	0	2	2	2	1	2	0	2	2	2	2	2	0	2	2	2	2	0
snp1353	2	0	0	2	2	0	2	2	2	2	0	2	2	2	0	2	0	2	2	0	0	2	0	2	2	0	2	0	0	2	0	0	2	2	2	1	2	0	2	2	2	2	2	0	2	2	2	2	0
snp1354	2	0	0	2	2	0	2	2	2	2	0	2	2	2	0	2	0	2	2	0	0	2	0	2	2	0	2	0	0	2	0	0	2	2	2	1	2	0	2	2	2	2	2	0	2	2	2	2	0
snp1355	2	0	0	2	2	0	2	2	2	2	0	2	2	2	0	2	0	2	2	0	0	2	0	2	2	0	2	0	0	2	0	0	2	2	2	1	2	0	2	2	2	2	2	0	2	2	2	2	0
snp1356	0	2	2	0	0	2	0	0	0	0	2	0	0	0	2	0	2	0	0	2	2	0	2	0	0	2	0	2	2	0	2	2	0	0	0	1	0	2	0	0	0	0	0	2	0	0	0	0	2
snp1357	2	0	0	2	2	0	2	2	2	1	0	2	2	2	0	2	0	2	1	0	0	2	0	2	1	0	2	0	0	2	0	0	2	2	2	1	2	0	2	2	2	2	2	0	2	2	2	2	0
snp1358	0	2	2	0	0	2	0	0	0	0	2	0	0	0	2	0	2	0	0	2	2	0	2	0	0	2	0	2	2	0	2	2	0	0	0	1	0	2	0	0	0	0	0	2	0	0	0	0	2
snp1359	0	2	2	0	0	2	0	0	0	0	2	0	0	0	2	0	2	0	0	2	2	0	2	0	0	2	0	2	2	0	2	2	0	0	0	1	0	2	0	0	0	0	0	2	0	0	0	0	2
snp1360	2	0	0	2	2	0	2	2	2	2	0	2	2	2	0	2	0	2	2	0	0	2	0	2	2	0	2	0	0	2	0	0	2	2	2	1	2	0	2	2	2	2	2	0	2	2	2	2	0
snp1361	2	0	0	2	2	0	2	2	2	2	0	2	2	2	0	2	0	2	2	0	0	2	0	2	2	0	2	0	0	2	0	0	2	2	2	1	2	0	2	2	2	2	2	0	2	2	2	2	0
snp1362	0	2	2	0	0	2	0	0	0	0	2	0	0	0	2	0	2	0	0	2	2	0	2	0	0	2	0	2	2	0	2	2	0	0	0	1	0	2	0	0	0	0	0	2	0	0	0	0	2
snp1363	2	0	0	2	2	0	2	2	2	2	0	2	2	2	0	2	0	2	2	0	0	2	0	2	2	0	2	0	0	2	0	0	2	2	2	1	2	0	2	2	2	2	2	0	2	2	2	2	0
snp1364	0	2	2	0	0	2	0	0	0	0	2	0	0	0	2	0	2	0	0	2	2	0	2	0	0	2	0	2	2	0	2	2	0	0	0	1	0	2	0	0	0	0	0	2	0	0	0	0	2
snp1365	2	0	0	2	2	0	2	2	2	2	0	2	2	2	0	2	0	2	2	0	0	2	0	2	2	0	2	0	0	2	0	0	2	2	2	1	2	0	2	2	2	2	2	0	2	2	2	2	0
snp1366	2	0	0	2	2	0	2	2	2	2	0	2	2	2	0	2	0	2	2	0	0	2	0	2	2	0	2	0	0	2	0	0	2	2	2	1	2	0	2	2	2	2	2	0	2	2	2	2	0
snp1367	0	2	2	0	0	2	0	0	0	0	2	0	0	0	2	0	2	0	0	2	2	0	2	0	0	2	0	2	2	0	2	2	0	0	0	1	0	2	0	0	0	0	0	2	0	0	0	0	2
snp1368	2	0	0	2	2	0	2	2	2	2	0	2	2	2	0	2	0	2	2	0	0	2	0	2	2	0	2	0	0	2	0	0	2	2	2	1	2	0	2	2	2	2	2	0	2	2	2	2	0
snp1369	2	0	0	2	2	0	2	2	2	2	0	2	2	2	0	2	0	2	2	0	0	2	0	2	2	0	2	0	0	2	0	0	2	2	2	1	2	0	2	2	2	2	2	0	2	2	2	2	0
snp1370	2	0	0	2	2	0	2	2	2	2	0	2	2	2	0	2	0	2	2	0	0	2	0	2	2	0	2	0	0	2	0	0	2	2	2	1	2	0	2	2	2	2	2	0	2	2	2	2	0
snp1371	0	2	2	0	0	2	0	0	0	0	2	0	0	0	2	0	2	0	0	2	2	0	2	0	0	2	0	2	2	0	2	2	0	0	0	1	0	2	0	0	0	0	0	2	0	0	0	0	2
snp1372	0	2	2	0	0	2	0	0	0	0	2	0	0	0	2	0	2	0	0	2	2	0	2	0	0	2	0	2	2	0	2	2	0	0	0	1	0	2	0	0	0	0	0	1	0	0	0	0	2
snp1373	0	2	2	0	0	2	0	0	0	0	2	0	0	0	2	0	2	0	0	2	2	0	2	0	0	2	0	2	2	0	2	2	0	0	0	1	0	1	0	0	0	0	0	2	0	0	0	0	2
snp1374	0	2	2	0	0	2	0	1	0	0	2	0	0	0	2	0	2	0	0	2	2	0	2	0	0	2	0	2	2	0	2	2	0	0	0	1	0	2	0	0	0	0	0	2	0	0	0	0	2
snp1375	2	0	0	2	2	0	2	2	2	2	0	2	2	2	0	2	0	2	2	0	0	2	0	2	2	0	2	0	0	2	0	0	2	2	2	1	2	0	2	2	2	2	2	0	2	2	2	2	0
snp1376	2	0	0	2	2	0	2	2	2	2	0	2	2	2	0	2	0	2	2	0	0	2	0	2	2	0	2	0	0	2	0	0	2	2	2	1	2	0	2	2	2	2	2	1	2	2	2	2	0
snp1377	2	2	0	2	2	0	0	2	0	2	2	0	2	2	2	2	2	2	2	2	2	2	2	1	2	2	2	0	0	0	0	0	0	0	0	2	0	0	2	2	0	2	0	2	2	0	2	0	2
snp1378	0	0	2	2	0	2	2	0	2	0	0	2	0	0	0	0	0	0	0	0	0	0	0	0	0	0	0	2	2	2	2	2	2	2	2	0	2	2	0	0	2	0	2	0	0	2	0	2	0
snp1379	2	2	0	0	2	2	0	2	0	2	2	2	2	2	2	2	2	2	2	2	2	2	2	2	2	2	2	0	0	0	0	0	0	0	0	2	0	0	2	2	0	2	2	2	2	2	2	0	2
snp1380	2	2	0	0	2	2	0	2	0	2	2	2	2	2	2	2	2	2	2	2	2	2	2	2	2	2	2	0	0	0	0	0	0	0	0	2	0	0	2	2	0	2	2	2	2	2	2	0	2
snp1381	0	0	2	2	0	0	2	0	2	0	0	0	0	0	0	0	0	0	0	0	0	0	0	0	0	0	0	2	2	2	2	2	2	2	2	0	2	2	0	0	2	0	0	0	0	0	0	2	0
snp1382	2	0	2	2	2	0	2	2	0	2	0	2	2	2	0	2	0	2	2	0	0	2	0	2	2	0	0	0	0	0	0	0	0	0	0	1	0	0	0	2	2	2	2	2	2	2	2	0	2
snp1383	2	0	2	0	2	0	0	2	0	2	2	0	2	2	2	2	2	2	2	2	2	2	2	2	2	2	2	2	0	0	0	0	0	0	0	2	0	0	2	0	1	2	0	2	2	0	2	1	2
snp1384	2	0	2	0	2	0	0	2	0	2	2	0	2	2	2	2	2	2	2	2	2	2	2	1	2	2	2	2	0	0	0	0	0	0	0	2	0	0	2	0	0	2	0	2	2	0	2	0	2
snp1385	0	2	2	2	0	2	2	0	2	0	0	2	0	0	0	0	0	0	0	0	0	0	0	1	0	0	0	2	2	2	2	2	2	2	2	0	2	2	0	2	2	0	2	0	0	2	0	2	0
snp1386	2	0	2	0	2	0	0	2	0	2	2	0	2	2	2	2	2	2	2	2	2	2	2	1	2	2	2	0	0	0	0	0	0	0	0	2	0	0	2	0	0	2	0	2	2	0	2	0	2
snp1387	2	0	2	2	2	0	2	2	0	2	0	2	2	2	0	2	0	2	2	0	0	2	0	2	2	0	0	0	0	0	0	0	0	0	0	1	0	0	0	2	2	2	2	2	2	0	2	0	2
snp1388	2	0	2	2	2	0	2	2	0	2	0	2	2	2	0	2	0	2	2	0	0	2	0	2	2	0	0	0	0	0	0	0	0	0	0	2	0	0	0	2	2	2	2	2	2	0	2	0	2
snp1389	2	0	2	2	2	0	2	2	0	2	0	2	2	2	0	2	0	2	2	0	0	2	0	2	2	0	0	0	0	0	0	0	0	0	0	2	0	0	0	2	2	2	2	2	2	0	2	0	2
snp1390	2	0	2	2	2	0	2	2	0	2	0	2	2	2	0	2	0	2	2	0	0	2	0	2	2	0	0	0	0	0	0	0	0	0	0	2	0	0	0	2	2	2	2	2	2	0	2	0	2
snp1391	2	2	2	2	2	0	0	0	0	2	0	2	2	2	0	2	0	2	2	0	0	2	0	2	2	0	2	2	2	0	2	2	0	0	0	2	0	2	2	2	2	2	2	1	2	0	0	0	2
snp1392	2	2	0	2	2	2	0	0	0	2	0	2	2	2	0	2	0	2	2	0	0	2	0	2	2	0	2	0	2	0	2	2	0	2	0	0	0	2	2	2	2	2	2	2	2	0	0	0	2
snp1393	0	0	0	0	0	0	0	0	0	0	0	0	0	0	0	0	0	0	0	0	0	2	0	1	2	2	0	0	0	0	0	0	0	0	0	0	0	0	0	0	0	0	0	0	0	0	0	0	0
snp1394	0	0	0	2	2	0	0	2	0	0	2	2	2	2	0	0	2	0	0	2	2	0	2	1	0	2	0	0	2	0	2	2	0	2	0	2	0	2	2	2	2	2	2	1	2	2	2	0	2
snp1395	2	2	2	0	0	2	2	0	2	2	0	0	0	0	2	2	0	2	2	0	0	2	0	1	2	0	2	2	0	2	0	0	2	0	2	0	2	0	0	0	0	0	0	1	0	0	0	2	0
snp1396	2	2	2	0	0	2	2	0	2	2	0	0	0	0	2	2	0	2	2	0	0	2	0	1	2	0	2	2	0	2	0	0	2	0	2	0	2	0	0	0	0	0	0	1	0	0	0	2	0
snp1397	2	2	2	0	0	2	2	0	2	2	0	0	0	0	2	2	0	2	2	0	0	2	0	1	2	0	2	2	0	2	0	0	2	0	2	0	2	0	0	0	0	0	0	1	0	0	0	2	0
snp1398	0	0	0	2	2	0	0	2	0	0	0	2	2	2	0	0	0	0	0	0	0	0	0	0	0	0	0	0	2	0	2	2	0	2	0	0	0	2	2	2	2	2	2	1	2	2	2	0	2
snp1399	2	2	2	2	2	2	2	2	2	2	0	2	2	2	2	2	2	2	2	0	0	2	0	2	2	0	2	2	2	2	2	2	2	2	2	0	2	2	2	2	2	2	2	2	2	2	2	2	2
snp1400	2	1	2	2	2	2	2	2	2	2	2	2	2	2	2	2	2	2	2	2	2	2	2	2	2	2	0	2	2	2	2	2	2	2	2	2	2	2	2	2	2	2	2	2	2	2	2	2	2
snp1401	0	0	0	0	0	0	2	0	2	0	0	0	0	0	0	0	0	0	0	0	0	0	0	0	0	0	0	2	0	2	0	0	2	2	2	0	2	0	0	0	0	0	0	0	0	0	0	2	0
snp1402	0	0	0	0	0	0	0	0	0	0	2	0	0	0	0	0	2	0	0	2	2	0	2	0	0	2	0	0	0	0	0	0	0	0	0	2	0	0	0	0	0	0	0	0	0	0	0	0	0
snp1403	0	0	0	0	0	0	0	0	0	0	2	0	0	0	0	0	2	0	0	2	2	0	2	0	0	2	0	0	0	0	0	0	0	0	0	2	0	0	0	0	0	0	0	0	0	0	0	0	0
snp1404	0	0	0	0	0	0	0	0	0	0	2	0	0	0	0	0	2	0	0	2	2	0	2	0	0	2	0	0	0	0	0	0	0	0	0	2	0	0	0	0	0	0	0	0	0	0	0	0	0
snp1405	0	0	0	0	0	0	0	0	0	0	2	0	0	0	0	0	2	0	0	2	2	0	2	0	0	2	0	0	0	0	0	0	0	0	0	2	0	0	0	0	0	0	0	0	0	0	0	0	0
snp1406	0	2	0	2	2	0	0	2	0	0	0	0	0	2	0	0	0	0	0	0	0	2	0	2	0	2	0	0	0	0	0	0	0	0	0	0	0	0	2	2	2	2	0	2	2	0	0	2	0
snp1407	2	0	2	0	0	2	2	0	2	2	2	2	2	0	2	2	2	2	2	2	2	0	2	0	2	0	2	2	2	2	2	2	2	2	2	2	2	2	0	0	0	0	2	1	0	2	2	0	2
snp1408	2	0	2	0	0	2	2	0	2	2	2	2	2	0	2	2	2	2	2	1	2	0	2	0	2	0	2	1	1	2	2	2	2	2	2	2	2	2	0	0	0	0	2	0	0	2	2	0	2
snp1409	0	2	0	2	2	0	0	2	0	0	0	0	0	2	0	0	0	0	0	0	0	2	0	2	0	2	0	0	0	0	0	0	0	0	0	0	0	0	2	2	2	2	0	1	2	0	0	2	0
snp1410	0	2	0	2	2	0	0	2	0	0	0	0	0	2	0	0	0	0	0	0	0	2	0	2	0	2	0	0	0	0	0	0	0	0	0	0	0	0	2	2	2	2	0	2	2	0	0	2	0
snp1411	2	1	0	0	0	2	2	0	0	2	2	2	2	0	2	2	2	2	2	2	2	0	2	0	2	0	2	0	0	0	0	0	0	0	0	0	0	0	0	0	0	0	2	0	0	2	2	0	2
snp1412	0	1	2	0	0	0	0	2	2	0	0	0	0	0	0	0	0	0	0	0	0	2	0	2	0	2	0	2	2	2	2	2	2	2	2	2	2	2	0	0	0	0	0	0	0	0	0	0	0
snp1413	0	1	2	0	0	0	0	2	2	0	0	0	0	0	0	0	0	0	0	0	0	2	0	2	0	2	0	2	2	2	2	2	2	2	2	2	2	2	0	0	0	0	0	0	0	0	0	0	0
snp1414	0	1	2	2	2	0	0	2	2	0	0	0	0	2	0	0	0	0	1	0	0	2	0	2	0	2	0	2	2	2	2	2	2	2	2	2	2	2	2	2	2	2	0	2	2	0	0	2	0
snp1415	2	2	0	2	2	2	2	2	0	1	2	2	2	2	2	2	2	2	1	2	2	0	1	0	1	0	2	0	0	0	0	0	0	0	0	0	0	0	2	2	2	2	2	1	2	2	2	2	2
snp1416	0	0	0	0	0	0	0	0	0	0	0	0	0	0	0	0	0	0	1	0	0	2	0	2	0	2	0	0	0	0	0	0	0	0	0	0	0	0	0	0	0	0	0	0	0	0	0	0	0
snp1417	0	2	0	0	0	0	0	0	0	0	0	0	0	0	0	0	0	0	0	0	0	0	0	0	0	0	0	0	0	0	0	0	0	0	0	0	0	0	0	0	0	0	0	0	0	0	0	0	0
snp1418	0	2	2	2	2	2	0	2	2	2	0	0	0	2	2	2	2	2	1	0	0	2	0	2	0	2	0	2	2	2	2	2	2	2	2	2	2	2	2	2	2	2	0	2	2	2	2	2	2
snp1419	2	2	0	2	2	2	0	0	0	2	2	2	2	2	2	2	2	2	2	2	2	2	2	2	2	2	2	0	0	0	2	2	0	0	0	0	2	2	2	2	0	2	2	2	2	2	2	0	2
snp1420	0	0	2	0	0	0	2	2	2	0	0	0	0	0	0	0	0	0	0	0	0	0	0	0	0	0	0	2	2	2	0	0	2	2	2	2	0	0	0	0	2	0	0	0	0	0	0	2	0
snp1421	0	2	2	2	2	2	0	2	2	2	0	0	2	2	2	2	2	2	0	0	0	0	0	1	0	0	0	2	2	2	2	2	2	2	2	2	2	2	1	2	2	2	0	2	2	2	2	2	2
snp1422	2	2	0	0	0	0	2	0	0	0	2	2	1	0	0	0	0	0	2	2	2	2	2	1	2	2	2	0	2	0	2	2	0	0	0	0	2	2	0	0	0	0	2	0	0	0	0	0	0
snp1423	0	2	0	2	2	2	0	0	0	2	2	2	2	2	2	2	2	2	2	2	2	2	2	2	0	2	2	0	2	0	2	2	0	0	0	0	2	2	2	0	0	2	2	2	2	2	2	0	2
snp1424	0	2	0	2	2	2	0	0	0	2	2	2	2	2	2	2	2	2	2	2	2	2	2	2	0	2	2	0	2	0	2	2	0	0	0	0	2	2	2	0	0	2	2	2	2	2	2	0	2
snp1425	0	2	0	2	2	2	0	0	0	2	0	0	0	0	2	2	0	0	0	0	0	0	0	0	0	0	0	0	0	0	2	2	0	0	0	0	2	2	0	0	0	2	0	0	2	2	2	0	0
snp1426	2	0	2	0	0	0	2	2	2	0	2	2	2	2	0	0	2	2	2	2	2	2	2	2	2	2	2	2	2	2	0	0	2	2	2	2	0	0	2	2	2	0	2	2	0	0	0	2	2
snp1427	2	2	0	0	0	0	2	0	0	0	2	2	1	0	0	0	0	0	2	2	2	2	2	1	2	2	2	0	2	0	2	2	0	0	0	0	2	2	0	0	0	0	2	0	0	0	0	0	0
snp1428	2	2	2	2	2	2	2	2	2	2	0	0	0	0	2	2	0	0	0	0	0	0	0	0	2	0	0	2	0	2	2	2	2	2	2	2	2	2	0	2	2	2	0	0	2	2	2	2	0
snp1429	0	0	2	2	2	2	0	2	2	2	0	0	1	2	1	2	1	2	0	0	0	0	0	1	0	0	0	2	0	2	0	0	2	2	2	2	0	0	2	2	1	2	0	2	1	2	2	2	2
snp1430	2	0	2	0	0	0	2	2	2	0	0	0	0	0	0	0	0	0	0	0	0	0	0	0	2	0	0	2	0	2	0	0	2	2	2	2	0	0	0	2	2	0	0	0	0	0	0	2	0
snp1431	2	2	2	2	2	2	2	2	2	2	2	2	2	2	2	2	2	2	2	2	2	2	2	2	2	2	2	2	2	2	2	2	2	2	2	2	2	2	2	2	2	2	2	2	2	2	2	2	2
snp1432	0	0	0	0	0	0	0	0	0	0	2	2	2	2	0	0	2	2	2	2	2	2	2	2	0	2	2	0	2	0	0	0	0	0	0	0	0	0	2	0	0	0	2	2	0	0	0	0	2
snp1433	2	0	2	0	0	0	2	2	2	0	0	0	0	0	0	0	0	0	0	0	0	0	0	0	2	0	0	2	0	2	0	0	2	2	2	2	0	0	0	2	2	0	0	0	0	0	0	2	0
snp1434	2	2	0	0	0	0	0	0	0	0	2	2	1	0	0	0	0	0	1	2	2	2	1	1	1	2	2	0	2	0	1	1	0	0	0	0	1	2	0	0	0	0	2	0	0	0	0	0	0
snp1435	0	2	0	2	0	2	0	0	0	2	0	0	0	0	0	2	0	0	0	0	0	0	0	0	0	0	0	0	0	0	2	2	0	0	0	0	0	0	0	0	0	2	0	0	2	2	0	0	0
snp1436	0	2	0	2	2	2	0	0	0	2	0	0	0	0	2	2	0	0	0	0	0	0	0	0	0	0	0	0	0	0	2	2	0	0	0	0	0	2	0	0	0	2	0	0	2	2	2	0	0
snp1437	2	0	2	0	0	0	2	2	2	0	2	2	2	2	0	0	2	2	2	2	2	2	2	2	2	2	2	2	2	2	0	0	2	2	2	2	2	0	2	2	2	0	2	2	0	0	0	2	2
snp1438	0	2	0	2	2	2	0	0	0	2	0	0	0	0	2	2	0	0	0	0	0	0	0	0	0	0	0	0	0	0	2	2	0	0	0	0	0	2	0	0	0	2	0	0	2	2	2	0	0
snp1439	0	2	0	2	2	2	0	0	0	2	2	2	0	2	2	2	2	2	2	2	2	2	2	2	0	2	2	0	2	0	2	2	0	0	0	0	0	2	0	0	0	2	2	0	2	2	2	0	0
snp1440	0	2	0	2	2	2	0	0	0	2	2	2	0	2	2	2	2	2	2	2	2	2	2	2	0	2	2	0	2	0	2	2	0	0	0	0	0	2	0	0	0	2	2	0	2	2	2	0	0
snp1441	0	2	0	2	2	2	0	0	0	2	2	2	0	2	2	2	2	2	2	2	2	2	2	2	0	2	2	0	2	0	2	2	0	0	0	0	0	2	0	0	0	2	2	0	2	2	2	0	0
snp1442	0	0	0	0	0	0	0	0	0	0	0	0	2	0	0	0	0	0	0	0	0	0	0	0	0	0	0	0	0	0	0	0	0	0	0	0	0	0	2	0	0	0	0	2	0	0	0	0	2
snp1443	0	0	0	0	0	0	0	0	0	0	0	0	0	0	0	0	0	0	0	0	0	0	0	0	0	0	0	0	0	0	0	0	0	0	0	0	0	0	0	0	0	0	0	0	0	0	0	0	0
snp1444	0	0	0	2	2	2	0	0	0	2	0	0	0	0	2	2	0	0	0	0	0	0	0	0	0	0	0	0	0	0	0	2	0	0	0	0	0	0	0	2	0	2	0	0	2	2	2	0	0
snp1445	2	2	2	2	2	2	2	2	2	2	2	2	2	2	2	2	2	2	2	2	2	2	2	2	2	2	2	2	2	2	2	2	2	2	2	2	2	2	2	2	2	2	2	2	2	2	2	2	2
snp1446	0	0	0	0	0	0	0	0	0	0	0	0	0	0	0	0	0	0	0	0	0	0	0	0	0	0	0	0	0	0	0	0	0	0	0	0	0	0	0	0	0	0	0	0	0	0	0	0	0
snp1447	0	0	0	2	2	2	0	0	0	2	0	0	0	0	2	2	0	0	0	0	0	0	0	0	0	0	0	0	0	0	0	2	0	0	0	0	0	0	0	2	0	2	0	0	2	2	2	0	0
snp1448	2	2	2	0	0	0	2	2	2	0	2	2	0	2	0	0	2	2	2	2	2	2	2	2	2	2	2	2	2	2	2	0	2	2	2	2	2	2	0	0	2	0	2	0	0	0	0	2	0
snp1449	2	0	2	2	2	2	2	2	2	2	0	0	2	0	2	2	0	0	0	0	0	0	0	0	2	0	0	2	2	2	2	2	2	2	2	2	2	2	2	2	2	2	0	1	2	2	2	2	2
snp1450	0	0	0	0	0	0	0	0	0	0	0	0	0	0	0	0	0	0	0	0	0	0	0	0	0	0	2	0	0	0	0	0	0	0	0	0	0	0	0	0	0	0	0	0	0	0	0	0	0
snp1451	0	2	0	2	2	2	0	0	0	2	2	2	0	2	2	2	2	2	2	2	2	2	2	2	0	2	2	0	2	0	0	2	0	0	0	0	0	0	0	0	0	2	2	0	2	2	2	0	0
snp1452	0	2	0	2	2	2	0	0	0	2	2	2	0	2	2	2	2	2	2	2	2	2	2	2	0	2	2	0	2	0	0	2	0	0	0	0	0	0	0	0	0	2	2	0	2	2	2	0	0
snp1453	0	0	0	0	0	0	0	0	0	0	0	0	0	0	0	0	0	0	0	2	2	0	2	0	0	0	0	0	0	0	0	0	0	0	0	0	0	0	0	0	0	0	0	0	0	0	0	0	0
snp1454	2	2	2	0	0	0	2	2	2	0	2	2	2	2	0	0	2	2	2	2	2	2	2	2	2	2	2	2	2	2	2	0	2	2	2	2	2	2	2	2	2	0	2	2	0	0	0	2	2
snp1455	0	0	0	0	0	0	0	0	0	0	0	0	2	0	0	0	0	0	0	0	0	0	0	0	0	0	0	0	0	0	0	0	0	0	0	0	0	0	2	2	0	0	0	0	0	0	0	0	2
snp1456	0	0	0	0	0	0	0	0	0	0	0	0	2	0	0	0	0	0	0	0	0	0	0	0	0	0	0	0	0	0	0	0	0	0	0	0	0	0	2	2	0	0	0	0	0	0	0	0	2
snp1457	0	0	0	0	0	0	0	0	0	0	0	0	2	0	0	0	0	0	0	0	0	0	0	0	0	0	0	0	0	0	0	0	0	0	0	0	0	0	2	2	0	0	0	0	0	0	0	0	2
snp1458	0	0	0	2	2	2	0	0	0	2	0	0	2	0	2	2	0	0	0	0	0	0	0	0	0	0	0	0	0	0	0	2	0	0	0	0	0	0	2	2	0	2	0	2	2	2	2	0	2
snp1459	2	2	2	2	2	2	2	2	2	2	2	2	2	2	2	2	2	2	2	0	0	2	0	2	2	2	0	2	2	2	2	2	2	2	2	2	2	2	2	2	2	2	2	2	2	2	2	2	2
snp1460	2	2	2	0	0	0	2	2	2	0	2	2	0	2	0	0	2	2	2	2	2	2	2	2	2	2	2	2	2	2	2	0	2	2	2	2	2	2	0	2	2	0	2	0	0	0	0	2	0
snp1461	2	2	2	0	0	0	2	2	2	0	2	2	0	2	0	0	2	2	2	2	2	2	2	2	2	2	2	2	2	2	2	0	2	2	2	2	2	2	0	2	2	0	2	0	0	0	0	2	0
snp1462	2	2	2	2	2	2	2	2	2	2	2	2	2	2	2	2	2	2	2	0	0	2	0	2	2	2	0	2	2	2	2	2	2	2	2	2	2	2	2	2	2	2	2	2	2	2	2	2	2
snp1463	2	2	2	2	2	2	2	2	2	2	2	2	2	2	2	2	2	2	2	0	0	2	0	2	2	2	0	2	2	2	2	2	2	2	2	2	2	2	2	2	2	2	2	2	2	2	2	2	2
snp1464	2	2	2	2	2	2	2	2	2	2	2	2	2	2	2	2	2	2	2	2	0	2	1	2	2	2	0	2	2	2	2	2	2	2	2	2	2	2	2	2	2	2	2	2	2	2	2	2	2
snp1465	2	2	2	0	0	0	2	2	2	0	2	2	0	2	0	0	2	2	2	2	2	2	2	2	2	2	2	2	2	2	2	0	2	2	2	2	2	2	0	0	2	0	2	0	0	0	0	2	0
snp1466	2	2	2	0	0	0	2	2	2	0	2	2	0	2	0	0	2	2	2	2	2	2	2	2	2	2	2	2	2	2	2	0	2	2	2	2	2	2	0	0	2	0	2	0	0	0	0	2	0
snp1467	0	0	0	0	0	0	0	0	0	0	0	0	2	0	0	0	0	0	0	0	0	0	0	0	0	0	0	0	0	0	0	0	0	0	0	0	0	0	2	2	0	0	0	0	0	0	0	0	2
snp1468	0	0	0	0	0	0	0	0	0	0	0	0	0	0	0	0	0	0	0	0	0	0	0	0	0	0	0	0	0	0	0	0	0	0	0	0	0	0	0	0	0	0	0	0	0	0	0	0	0
snp1469	0	0	0	0	0	0	0	0	0	0	0	0	0	0	0	0	0	0	0	0	0	0	0	0	0	0	0	0	0	0	0	0	0	0	0	0	0	0	0	0	0	0	0	0	0	0	0	0	0
snp1470	0	0	0	2	2	2	0	0	0	2	0	0	0	0	2	2	0	0	0	0	0	0	0	0	0	0	0	0	0	0	0	2	0	0	0	0	0	0	0	0	0	2	0	2	2	2	2	0	0
snp1471	0	0	0	2	2	2	0	0	0	2	0	0	0	0	2	2	0	0	0	0	0	0	0	0	0	0	0	0	0	0	0	2	0	0	0	0	0	0	0	0	0	2	0	0	2	2	0	0	0
snp1472	0	0	0	2	2	2	0	0	0	2	0	0	0	0	2	2	0	0	0	0	0	0	0	0	0	0	0	0	0	0	0	2	0	0	0	0	0	0	0	0	0	2	0	2	2	2	2	0	0
snp1473	0	0	0	2	2	2	0	0	0	2	0	0	0	0	2	2	0	0	0	0	0	0	0	0	0	0	0	0	0	0	0	2	0	0	0	0	0	0	0	0	0	2	0	2	2	2	2	0	0
snp1474	0	0	0	2	2	2	0	0	0	2	0	0	0	0	2	2	0	0	0	0	0	0	0	0	0	0	0	0	0	0	0	2	0	0	0	0	0	0	0	0	0	2	0	0	2	2	2	0	0
snp1475	0	0	0	2	2	2	0	0	0	2	0	0	0	0	2	2	0	0	0	0	0	0	0	0	0	0	0	0	0	0	0	2	0	0	0	0	0	0	0	0	0	2	0	2	2	2	2	0	0
snp1476	2	2	2	2	2	2	2	2	2	2	2	2	2	2	2	2	2	2	2	2	2	2	2	2	2	2	2	0	2	2	2	2	2	2	2	2	2	2	2	2	2	2	2	2	2	2	2	2	2
snp1477	0	0	0	0	0	0	0	0	0	0	0	0	0	0	0	0	0	0	0	0	0	0	0	0	0	0	0	2	0	0	0	0	0	0	0	0	0	0	0	0	0	0	0	0	0	0	0	0	0
snp1478	0	0	0	2	2	2	0	0	0	2	0	0	0	0	2	2	0	0	0	0	0	0	0	0	0	0	0	2	0	0	0	0	0	0	0	0	0	0	0	0	0	2	0	2	2	2	2	0	0
snp1479	0	0	0	0	0	0	0	0	0	0	0	0	0	0	0	0	0	0	0	0	0	0	0	0	0	0	0	2	0	0	0	0	0	0	0	0	0	0	0	0	0	0	0	0	0	0	0	0	0
snp1480	2	2	2	0	0	0	2	2	2	0	2	2	0	2	0	0	2	2	2	2	2	2	2	2	2	2	2	2	2	2	2	2	2	2	2	2	2	2	0	0	2	2	2	0	0	0	0	2	0
snp1481	0	0	0	0	0	0	0	0	0	0	0	0	2	0	0	0	0	0	0	0	0	0	0	0	0	0	0	0	0	0	0	0	0	0	0	0	0	0	2	2	0	0	0	0	0	0	0	0	2
snp1482	0	0	0	0	0	0	0	0	0	0	0	0	2	0	0	0	0	0	0	0	0	0	0	0	0	0	0	0	0	0	0	0	0	0	0	0	0	0	2	2	0	0	0	0	0	0	0	0	2
snp1483	2	2	2	0	0	0	2	2	2	0	2	2	0	2	0	0	2	2	2	2	2	2	2	2	2	2	2	2	2	2	2	2	2	2	2	2	2	2	0	2	2	2	2	0	0	0	0	2	0
snp1484	2	2	2	0	0	0	2	2	2	0	2	2	0	2	0	0	2	2	2	2	2	2	2	2	2	2	2	2	2	2	2	2	2	2	2	2	2	2	0	2	2	2	2	0	0	0	0	2	0
snp1485	0	0	0	2	2	2	0	0	0	2	0	0	0	0	2	2	0	0	0	0	0	0	0	0	0	0	0	0	0	0	0	0	0	0	0	0	0	0	0	0	0	0	0	2	2	2	2	0	0
snp1486	0	2	0	2	0	0	0	0	0	0	2	0	2	0	0	0	0	0	0	2	2	0	2	0	0	0	2	0	0	0	0	0	0	0	0	0	0	0	0	0	0	0	0	0	0	0	0	0	2
snp1487	2	0	2	0	2	2	2	2	2	2	0	2	0	2	2	2	2	2	2	0	0	2	0	2	2	2	0	2	2	2	2	2	2	2	2	2	2	2	2	2	2	2	2	2	2	2	2	2	0
snp1488	0	2	0	2	0	0	0	0	0	0	2	0	2	0	0	0	0	0	0	2	2	0	2	0	0	0	0	0	0	0	0	0	0	0	0	0	0	0	0	0	0	0	0	0	0	0	0	0	2
snp1489	2	0	2	0	2	2	2	2	2	2	0	2	0	2	2	2	2	2	2	0	0	2	0	2	2	2	2	2	2	2	2	2	2	2	2	2	2	2	2	2	2	2	2	2	2	2	2	2	0
snp1490	0	2	0	0	0	0	0	0	0	0	0	0	0	0	0	0	0	0	0	0	0	0	0	0	0	0	0	0	0	0	0	0	0	0	0	0	0	0	0	0	0	0	0	0	0	0	0	0	0
snp1491	2	0	2	0	0	0	2	2	0	0	0	2	2	2	0	0	0	0	0	0	0	0	0	1	2	0	0	0	0	0	0	0	0	0	0	2	0	0	2	0	2	2	2	1	0	0	0	2	2
snp1492	2	0	2	0	0	0	2	2	0	0	0	2	2	2	0	0	0	0	0	0	0	0	0	1	2	0	0	0	0	0	0	0	0	0	0	2	0	0	2	0	2	2	2	0	0	0	0	2	2
snp1493	0	0	0	2	0	0	0	0	0	0	2	0	2	0	0	0	0	0	0	2	2	0	2	0	0	0	0	0	0	0	0	0	0	0	0	0	0	0	0	0	0	0	0	0	0	0	0	0	2
snp1494	0	0	0	0	0	0	0	0	0	0	0	0	0	0	0	0	0	0	0	0	0	0	0	0	0	0	0	2	2	0	0	2	0	0	0	0	0	0	0	0	0	0	0	0	0	0	0	0	0
snp1495	0	1	0	0	0	0	0	0	0	0	0	0	0	0	0	0	0	0	0	0	0	0	0	0	0	0	0	0	0	0	0	0	0	0	0	0	0	0	0	0	0	0	0	0	0	0	0	0	0
snp1496	0	0	0	0	0	0	0	0	0	0	0	0	0	0	0	0	0	0	0	0	0	0	0	0	0	0	0	0	0	0	0	0	0	0	0	0	0	0	0	0	0	0	0	0	0	0	0	0	0
snp1497	2	2	2	2	2	2	2	2	2	2	2	2	2	2	2	2	2	2	2	2	2	2	2	2	2	2	2	2	2	2	2	2	2	2	2	2	2	2	2	2	2	2	2	2	2	2	2	2	2
snp1498	2	0	2	2	2	2	2	2	2	2	2	2	2	2	2	2	2	2	2	2	2	2	2	2	2	2	2	2	2	2	2	2	2	2	2	2	2	2	2	2	2	2	2	2	2	2	2	2	2
snp1499	0	2	0	0	0	0	0	0	0	0	0	0	0	0	0	0	0	0	0	0	0	0	0	0	0	0	0	0	0	0	0	0	0	0	0	0	0	0	0	0	0	0	0	0	0	0	0	0	0
snp1500	0	2	0	0	0	0	0	0	0	0	0	0	0	0	0	0	0	0	0	0	0	0	0	0	0	0	0	0	0	0	0	0	0	0	0	0	0	0	0	0	0	0	0	0	0	0	0	0	0
snp1501	2	0	2	2	2	2	2	2	2	2	2	2	2	2	2	2	2	2	2	2	2	2	2	2	2	2	2	2	2	2	2	2	2	2	2	2	2	2	2	2	2	2	2	2	2	2	2	2	2
snp1502	0	0	0	0	0	0	0	0	0	0	0	0	0	0	0	0	0	0	0	0	0	0	0	0	0	0	0	0	2	0	2	2	0	0	0	0	2	2	0	0	0	0	0	0	0	0	0	0	0
snp1503	2	2	2	2	2	2	2	2	2	0	2	2	2	2	2	2	0	0	2	2	0	2	2	2	2	0	2	2	2	2	2	2	2	2	2	2	2	2	2	2	2	2	2	2	2	2	0	2	2
snp1504	0	2	0	0	0	2	0	0	0	2	2	0	0	0	0	2	2	2	2	1	0	2	0	1	0	0	2	0	0	0	0	0	0	0	0	0	0	0	0	2	0	0	0	2	2	0	0	0	0
snp1505	2	2	2	2	2	2	2	2	2	2	2	2	2	2	2	2	2	2	2	2	2	2	2	2	2	2	2	2	0	2	0	0	2	2	2	2	0	0	2	2	2	2	2	2	2	2	2	2	2
snp1506	2	0	2	2	2	0	2	2	2	0	0	2	2	2	2	0	0	0	0	1	2	0	2	2	2	2	0	2	2	2	2	2	2	2	2	2	2	2	2	0	2	2	2	2	0	2	2	2	2
snp1507	0	2	0	0	0	2	0	0	0	2	2	0	0	0	0	2	2	2	2	1	0	2	0	0	0	0	2	0	0	0	0	0	0	0	0	0	0	0	0	2	0	0	0	2	2	0	0	0	0
snp1508	2	0	2	0	2	0	2	2	2	0	0	2	2	2	2	0	0	0	0	1	2	0	2	2	2	2	0	2	2	2	2	2	2	2	2	2	2	2	2	0	2	2	2	0	0	2	2	2	2
snp1509	2	0	2	0	2	0	2	2	2	0	0	2	2	2	2	0	0	0	0	1	2	0	2	2	2	2	0	2	2	2	2	2	2	2	2	2	2	2	2	0	2	2	2	0	0	2	2	2	2
snp1510	0	0	0	0	0	0	0	0	0	0	0	0	0	0	0	0	0	0	0	0	0	0	0	0	0	0	0	0	2	0	2	2	0	0	0	0	2	2	0	0	0	0	0	0	0	0	0	0	0
snp1511	2	0	2	0	2	0	2	2	2	0	0	2	2	2	2	0	0	0	0	1	2	0	2	2	2	2	0	2	2	2	2	2	2	2	2	2	2	2	2	0	2	2	2	0	0	2	2	2	2
snp1512	2	2	2	2	2	2	2	2	2	2	2	2	2	2	2	2	2	2	2	2	2	2	2	2	2	2	2	2	0	2	0	0	2	2	2	2	0	0	2	2	2	2	2	2	2	2	2	2	2
snp1513	0	0	0	0	0	0	2	2	2	0	0	0	0	0	0	0	0	0	0	0	0	0	0	1	0	0	0	2	0	2	0	0	2	2	2	2	0	0	0	0	0	0	0	0	0	0	2	2	0
snp1514	0	0	0	0	0	0	2	2	2	0	0	0	0	0	0	0	0	0	0	0	0	0	0	1	0	0	0	2	0	2	0	0	2	2	2	2	0	0	0	0	0	0	0	0	0	0	2	2	0
snp1515	0	0	0	0	0	0	2	2	2	0	0	2	0	0	0	0	0	0	0	0	0	0	0	1	0	0	0	2	0	2	0	0	2	2	2	2	0	0	0	0	0	0	2	0	0	0	2	2	2
snp1516	0	2	2	2	0	2	2	2	2	2	2	2	0	2	2	2	2	2	2	2	2	2	2	2	2	2	0	2	2	2	2	2	2	2	2	2	2	2	0	0	0	2	2	2	2	2	0	0	0
snp1517	2	2	0	2	2	2	0	0	0	0	2	0	2	0	0	2	0	2	2	0	0	2	0	1	0	0	2	0	0	0	0	0	0	0	0	0	0	0	2	2	2	2	0	2	2	2	2	2	2
snp1518	0	2	2	2	0	2	2	2	2	2	2	2	0	2	2	2	2	2	2	2	2	2	2	2	2	2	0	2	2	2	2	2	2	2	2	2	2	2	0	0	0	0	2	0	0	0	0	0	0
snp1519	0	2	2	2	0	2	2	2	2	2	2	2	0	2	2	2	2	2	2	2	2	2	2	2	2	2	0	2	2	2	2	2	2	2	2	2	2	2	0	0	0	0	2	0	0	0	0	0	0
snp1520	2	0	0	0	2	0	0	0	0	0	0	0	2	0	2	0	2	0	0	0	0	0	0	0	0	0	2	0	0	0	0	0	0	0	0	0	0	0	2	2	2	2	0	1	2	2	2	2	2
snp1521	0	2	2	2	0	2	2	2	2	2	2	2	0	2	2	2	2	2	2	2	2	2	2	2	2	2	0	2	2	2	2	2	2	2	2	2	2	2	0	0	0	0	2	0	0	0	0	0	0
snp1522	2	2	2	0	2	0	2	2	0	0	2	2	0	0	2	0	2	0	2	2	2	2	2	2	2	2	2	0	2	0	0	2	2	0	0	2	0	2	2	2	2	2	2	2	2	2	2	2	0
snp1523	0	0	0	0	0	0	0	0	0	0	0	0	0	0	0	0	0	0	0	0	0	0	0	0	0	0	0	0	0	0	0	0	0	0	0	0	0	0	0	0	0	0	0	0	0	0	0	0	0
snp1524	0	0	0	0	0	0	0	0	0	0	0	0	0	0	0	0	0	0	0	0	0	0	0	0	0	0	0	0	0	0	0	0	0	0	0	0	0	0	0	0	0	0	0	0	0	0	0	0	0
snp1525	0	0	0	0	0	0	0	0	0	0	0	0	0	0	0	0	0	0	0	0	0	0	0	0	0	0	0	0	0	0	0	0	0	0	0	0	0	0	0	0	0	0	0	0	0	0	0	0	0
snp1526	0	0	0	0	0	0	0	0	0	0	0	0	0	0	0	0	0	0	0	0	0	0	0	0	0	0	0	0	0	0	0	0	0	0	0	0	0	0	0	0	0	0	0	0	0	0	0	0	0
snp1527	0	0	0	0	0	0	0	0	0	0	0	0	0	0	0	0	0	0	0	0	0	0	0	0	0	0	0	0	0	0	0	0	0	0	0	0	0	0	0	0	0	0	0	0	0	0	0	0	0
snp1528	2	2	2	2	2	2	2	2	2	2	2	2	2	2	2	2	2	2	2	2	2	2	2	2	2	2	2	2	2	2	2	2	2	2	2	2	2	2	2	2	2	2	2	2	2	2	2	2	2
snp1529	2	2	2	2	2	2	2	2	2	2	0	2	2	2	2	2	2	2	2	2	0	0	0	1	2	2	0	2	2	2	2	2	2	1	2	2	2	2	1	1	2	2	2	2	2	2	2	1	2
snp1530	2	2	2	2	2	2	2	2	2	2	0	2	2	2	2	2	0	2	2	2	2	2	2	2	2	2	2	2	2	2	2	2	2	2	2	2	2	2	2	2	2	2	2	2	2	2	2	2	2
snp1531	2	2	2	2	2	2	2	2	2	2	2	2	2	2	2	2	2	2	2	2	2	2	2	2	2	2	2	2	2	2	2	2	2	2	2	2	2	2	2	2	2	2	2	2	2	2	2	2	2
snp1532	0	0	0	0	0	0	0	0	0	0	2	0	0	0	0	0	2	0	0	0	0	0	0	0	0	0	0	0	0	0	0	0	0	0	0	0	0	0	0	0	0	0	0	0	0	0	0	0	0
snp1533	2	2	2	2	2	2	2	2	2	2	0	2	2	2	2	2	0	2	2	2	2	2	2	2	2	2	2	2	2	2	2	2	2	2	2	2	2	2	2	2	2	2	2	2	2	2	2	2	2
snp1534	2	2	2	2	2	0	2	2	2	2	2	2	2	2	2	2	2	2	2	2	2	2	1	2	1	2	2	2	2	2	2	2	2	2	2	2	2	2	2	2	2	2	2	2	2	2	2	2	2
snp1535	0	0	0	0	2	0	0	0	0	2	2	0	2	0	2	2	0	0	2	0	0	2	0	1	0	2	0	0	0	0	2	2	2	2	2	0	0	2	0	0	0	0	0	2	0	0	0	2	0
snp1536	0	0	0	0	2	0	0	0	0	2	2	0	2	0	2	2	0	0	2	0	0	2	0	1	0	2	0	0	0	0	2	2	2	2	2	0	0	2	0	0	0	0	0	0	0	0	0	2	0
snp1537	0	0	0	0	2	0	0	0	0	2	2	0	2	0	2	2	0	0	2	0	0	2	0	1	0	2	0	0	0	0	2	2	2	2	2	0	0	2	0	0	0	0	0	2	0	0	0	2	0
snp1538	0	0	0	0	0	0	0	2	2	0	0	0	0	0	0	0	2	0	0	0	0	0	0	0	0	0	2	2	0	0	0	0	2	2	2	2	2	0	0	2	2	2	0	0	0	0	0	2	0
snp1539	2	2	2	2	0	0	2	2	2	0	0	2	0	2	0	0	2	2	0	2	2	2	2	2	2	0	2	2	2	2	0	0	0	0	0	2	2	0	2	2	2	2	2	0	2	2	2	0	2
snp1540	0	0	0	0	2	2	0	0	0	2	2	0	2	0	2	2	0	0	2	0	0	0	0	0	0	2	0	0	0	0	2	2	2	2	2	0	0	2	0	0	0	0	0	2	0	0	0	2	0
snp1541	0	0	0	0	2	2	0	0	0	2	2	0	2	0	2	2	0	0	2	0	0	0	0	0	0	2	0	0	0	0	2	2	2	2	2	0	0	2	0	0	0	0	0	2	0	0	0	2	0
snp1542	2	2	2	2	0	2	2	2	2	0	0	2	0	2	0	0	2	2	0	2	2	2	2	2	2	0	2	2	2	2	0	0	0	0	0	2	2	0	2	2	2	2	2	2	2	2	2	0	2
snp1543	0	0	0	0	2	0	0	0	0	2	2	0	2	0	2	2	0	0	2	0	0	0	0	0	0	2	0	0	0	0	2	2	2	2	2	0	0	2	0	0	0	0	0	2	0	0	0	2	0
snp1544	0	0	0	0	0	0	0	2	2	0	0	0	0	0	0	0	2	0	0	0	0	0	0	0	0	0	2	2	0	0	0	0	2	2	2	2	2	0	0	2	2	2	0	0	0	0	0	2	0
snp1545	0	0	0	0	2	0	0	0	0	2	2	0	2	0	2	2	0	0	2	0	0	0	0	1	0	2	0	0	0	0	2	2	2	2	2	0	0	2	0	0	0	0	0	2	0	0	0	2	0
snp1546	2	2	2	2	0	2	2	2	2	0	0	2	0	2	0	0	2	2	0	2	2	2	2	0	2	0	2	2	2	2	0	0	0	0	0	2	2	0	2	2	2	2	2	0	2	2	2	0	2
snp1547	2	2	2	2	2	2	2	0	0	2	2	2	2	2	2	2	2	2	2	2	2	2	2	2	2	2	2	0	2	2	2	2	0	0	0	0	0	2	2	0	0	0	2	2	2	2	2	2	2
snp1548	0	0	0	0	0	0	0	2	2	0	0	0	0	0	0	0	0	0	0	0	0	0	0	0	0	0	0	1	0	0	0	0	1	1	1	1	1	0	0	1	1	1	0	0	0	0	0	0	0
snp1549	0	0	0	0	2	2	0	0	0	2	2	0	2	0	2	2	0	0	2	0	0	0	0	0	0	2	0	0	0	0	2	2	2	2	2	0	0	2	0	0	0	0	0	2	0	0	0	2	0
snp1550	2	2	2	2	0	0	2	2	2	0	0	2	0	2	0	0	2	2	0	2	2	2	2	2	2	0	2	2	2	2	0	0	0	0	0	2	2	0	2	2	2	2	2	0	2	2	2	0	2
snp1551	0	0	0	0	2	2	0	0	0	2	2	0	2	0	2	2	0	0	2	0	0	0	0	0	0	2	0	0	0	0	2	2	2	2	2	0	0	2	0	0	0	0	0	2	0	0	0	2	0
snp1552	2	2	2	2	0	0	2	2	2	0	0	2	0	2	0	0	2	2	0	2	2	2	2	2	2	0	2	2	2	2	0	0	0	0	0	2	2	0	2	2	2	2	2	0	2	2	2	0	2
snp1553	2	0	0	0	2	2	0	0	0	2	2	0	2	0	2	2	2	0	2	2	2	2	2	1	0	2	0	0	2	2	2	2	2	1	2	0	0	2	0	0	0	0	0	1	0	0	0	2	0
snp1554	0	2	2	2	0	2	2	2	2	0	0	2	0	2	0	0	0	2	0	0	0	0	0	1	2	0	2	2	0	0	0	0	0	0	0	2	2	0	2	2	2	2	2	0	2	2	2	0	2
snp1555	0	2	2	2	0	2	2	2	2	0	0	2	0	2	0	0	0	2	0	0	0	0	0	1	2	0	2	2	0	0	0	0	0	0	0	2	2	0	2	2	2	2	2	0	2	2	2	0	2
snp1556	0	2	2	2	0	0	2	2	2	0	0	2	0	2	0	0	0	2	0	0	0	0	0	1	2	0	2	2	0	0	0	0	0	0	0	2	2	0	2	2	2	2	2	0	2	2	2	1	2
snp1557	0	2	2	2	0	0	2	2	2	0	0	2	0	2	0	0	0	2	0	0	0	0	0	1	2	0	2	2	0	0	0	0	0	0	0	2	2	0	2	2	2	2	2	0	2	2	2	0	2
snp1558	0	2	2	2	0	0	2	2	2	0	0	2	0	2	0	0	0	2	0	0	0	0	0	1	2	0	2	2	0	0	0	0	0	0	0	2	2	0	2	2	2	2	2	0	2	2	2	0	2
snp1559	0	0	2	0	0	2	0	0	0	2	2	0	2	0	2	0	0	0	0	0	0	0	0	1	0	2	0	0	0	0	2	2	2	2	2	0	0	2	0	0	0	0	0	2	0	0	0	2	0
snp1560	2	2	0	2	2	0	2	2	2	0	0	2	0	2	0	2	2	2	2	2	2	2	2	2	2	0	2	2	2	2	0	0	0	0	0	2	2	0	2	2	2	2	2	0	2	2	2	0	2
snp1561	0	0	2	0	0	2	0	0	0	2	2	0	2	0	2	0	0	0	0	0	0	0	0	0	0	2	0	0	0	0	2	2	2	2	2	0	0	2	0	0	0	0	0	2	0	0	0	2	0
snp1562	2	2	0	2	2	0	2	2	2	0	0	2	0	2	0	2	2	2	2	2	2	2	2	1	2	0	2	2	2	2	0	0	0	0	0	2	2	0	2	2	2	2	2	2	2	2	2	0	2
snp1563	2	2	0	2	2	0	2	2	2	0	0	2	0	2	0	2	2	2	2	2	2	2	2	1	2	0	2	2	2	2	0	0	0	0	0	2	2	0	2	2	2	2	2	0	2	2	2	0	2
snp1564	2	2	0	2	2	0	2	2	2	0	0	2	0	2	0	2	2	2	2	2	2	2	2	1	2	0	2	2	2	2	0	0	0	0	0	2	2	0	2	2	2	2	2	0	2	2	2	0	2
snp1565	0	0	2	0	0	2	0	0	0	2	2	0	2	0	2	0	0	0	0	0	0	0	0	1	0	2	0	0	0	0	2	2	2	2	2	0	0	2	0	0	0	0	0	2	0	0	0	2	0
snp1566	0	2	0	0	0	0	0	0	0	2	2	0	0	0	0	0	0	2	2	0	0	0	2	0	0	2	0	2	0	0	0	0	0	0	0	0	0	0	0	0	0	0	0	0	0	0	0	0	0
snp1567	0	0	2	0	0	2	0	0	0	2	2	0	2	0	2	0	0	0	0	0	0	0	0	0	0	2	0	0	0	0	2	2	2	2	2	0	0	2	0	0	0	0	0	0	0	0	0	2	0
snp1568	2	2	0	2	2	0	2	2	2	0	0	2	0	2	0	2	2	2	2	2	2	2	2	2	2	0	2	2	2	2	0	0	0	0	0	2	2	0	2	2	2	2	2	2	2	2	2	0	2
snp1569	0	0	2	0	0	2	0	0	0	2	2	0	2	0	2	0	0	0	0	0	0	0	0	0	0	2	0	0	0	0	2	2	2	2	2	0	0	2	0	0	0	0	0	0	0	0	0	2	0
snp1570	0	2	0	0	0	0	0	0	0	2	2	0	0	0	0	0	0	2	2	0	0	0	2	0	0	2	0	2	0	0	0	0	0	0	0	0	0	0	0	2	0	0	0	0	0	0	0	0	0
snp1571	2	0	2	2	2	2	2	2	2	0	0	2	2	2	2	2	2	0	0	2	2	2	0	2	2	0	2	0	2	2	2	2	2	2	2	2	2	2	2	0	2	2	2	2	2	2	2	2	2
snp1572	2	0	2	2	2	2	2	2	2	0	0	2	2	2	2	2	2	0	0	2	2	2	0	2	2	0	2	2	2	2	2	2	2	2	2	2	2	2	2	0	2	2	2	2	2	2	2	2	0
snp1573	0	0	2	2	0	2	0	2	2	2	0	0	2	0	2	2	0	0	0	0	0	0	0	1	2	0	2	0	0	2	2	2	2	2	2	2	2	2	2	2	2	2	0	2	2	2	2	2	2
snp1574	0	0	2	2	0	2	0	2	2	2	0	0	2	0	2	2	0	0	0	0	0	0	0	1	2	0	2	0	0	2	2	2	2	2	2	2	2	2	2	2	2	2	0	2	2	2	2	2	2
snp1575	0	0	2	2	0	2	0	2	2	2	0	0	2	0	2	2	0	0	0	0	0	0	0	1	2	0	2	0	0	2	2	2	2	2	2	2	2	2	2	2	2	2	0	2	2	2	2	2	2
snp1576	2	2	2	2	2	2	2	2	2	2	2	2	2	2	2	2	2	2	2	2	2	2	2	2	2	2	2	2	2	0	0	0	2	2	2	2	2	0	2	2	2	2	2	2	2	2	2	2	2
snp1577	0	0	2	0	0	0	0	0	0	0	0	0	0	0	0	0	0	0	0	0	0	0	0	0	0	0	0	0	0	0	0	0	0	0	0	0	0	0	0	0	0	0	0	0	0	0	0	0	0
snp1578	0	0	0	0	0	0	0	0	0	0	0	0	0	0	0	0	0	0	0	0	0	0	0	0	0	0	0	0	0	2	2	2	0	0	0	0	0	2	0	0	0	0	0	0	0	0	0	0	0
snp1579	0	0	2	0	0	0	0	0	0	0	0	0	0	0	0	0	0	0	0	0	0	0	0	0	0	0	0	0	0	0	0	0	0	0	0	0	0	0	0	0	0	0	0	0	0	0	0	0	0
snp1580	2	2	0	2	2	2	2	2	2	2	2	2	2	2	2	2	2	2	2	2	2	2	2	1	2	2	2	2	2	2	2	2	2	2	2	2	2	2	2	2	2	2	2	2	2	2	2	2	2
snp1581	0	0	0	0	0	0	0	0	0	0	0	0	0	0	0	0	0	0	0	0	0	0	0	0	0	0	0	0	0	2	2	2	0	0	0	0	0	2	0	0	0	0	0	0	0	0	0	0	0
snp1582	0	0	2	0	0	0	0	0	0	0	0	0	0	0	0	0	0	0	0	0	0	0	0	0	0	0	0	0	0	0	0	0	0	0	0	0	0	0	0	0	0	0	0	0	0	0	0	0	0
snp1583	2	2	0	2	2	2	2	2	2	2	2	2	2	2	2	2	2	2	2	2	2	2	2	1	2	2	2	2	2	2	2	2	2	2	2	2	2	2	2	2	2	2	2	2	2	2	2	2	2
snp1584	0	2	0	0	0	0	0	0	0	0	0	0	0	2	0	0	0	0	0	0	2	2	1	1	0	0	0	2	0	0	0	0	0	0	0	0	0	0	0	2	0	0	0	0	0	0	0	0	2
snp1585	2	0	2	2	2	2	2	2	2	2	2	2	2	0	2	2	2	2	2	2	0	0	0	2	2	2	2	0	2	2	2	2	2	2	2	2	2	2	2	0	2	2	2	2	2	2	2	2	0
snp1586	2	2	2	2	0	2	2	2	2	2	0	0	2	0	2	2	2	2	2	0	0	0	0	1	2	2	2	2	0	2	2	2	2	2	2	2	2	2	2	2	2	2	0	2	2	2	2	2	2
snp1587	0	2	0	0	0	2	0	0	2	2	0	0	0	2	0	0	0	0	0	0	2	2	2	1	0	0	0	2	0	0	0	0	2	2	2	0	2	0	0	2	0	0	0	2	0	0	0	0	2
snp1588	2	0	2	2	2	0	2	2	0	0	2	2	2	0	2	2	2	2	2	2	0	0	0	1	2	2	2	0	2	2	2	2	0	0	0	2	0	2	2	2	2	2	2	0	2	2	2	2	0
snp1589	2	2	2	2	0	2	2	2	2	2	0	0	2	0	2	2	2	2	2	0	0	0	0	1	2	2	2	2	0	2	2	2	2	2	2	2	2	2	2	2	2	2	0	2	2	2	2	2	2
snp1590	2	2	2	2	0	2	2	2	2	2	0	0	2	0	2	2	2	2	2	0	0	0	0	1	2	2	2	2	0	2	2	2	2	2	2	2	2	2	2	2	2	2	0	2	2	2	2	2	2
snp1591	2	2	2	2	0	2	2	2	2	2	0	0	2	0	2	2	2	2	2	0	0	0	0	1	2	2	2	2	0	2	2	2	2	2	2	2	2	2	2	2	2	2	0	2	2	2	2	2	2
snp1592	0	0	0	0	2	0	0	0	0	0	0	2	0	2	0	0	0	0	0	2	2	2	2	1	0	0	0	0	2	2	0	0	0	0	0	0	0	0	0	0	0	0	2	0	0	0	0	0	0
snp1593	2	2	2	0	0	2	0	0	0	2	2	0	0	0	2	2	0	0	2	0	0	0	0	0	0	0	0	0	0	0	2	2	2	2	2	0	2	2	0	0	0	0	0	2	0	0	0	2	2
snp1594	2	2	2	0	0	2	0	0	0	2	2	0	0	0	2	2	0	0	2	0	0	0	0	0	0	0	0	0	0	0	2	2	2	2	2	0	2	2	0	0	0	0	0	2	0	0	0	2	2
snp1595	0	0	0	2	2	0	2	2	2	0	0	2	2	2	0	0	0	0	0	2	2	2	2	2	2	2	2	2	2	2	0	0	0	0	0	2	0	0	2	2	2	2	2	0	1	0	2	0	0
snp1596	0	0	0	2	0	0	2	2	2	0	0	0	2	0	0	0	0	0	0	0	0	0	0	0	2	0	2	2	0	0	0	0	0	0	0	2	0	0	0	2	2	2	0	0	1	2	0	0	0
snp1597	2	2	2	2	0	2	2	2	2	2	0	0	2	0	2	2	2	2	0	0	0	0	0	0	2	0	2	2	0	0	0	0	0	0	0	2	0	0	2	2	2	2	1	2	2	2	2	2	2
snp1598	1	1	1	1	1	1	1	1	1	1	1	1	1	1	1	1	1	1	1	1	1	1	1	1	1	1	1	1	1	1	1	1	1	1	1	1	1	1	1	1	1	1	1	1	1	1	1	1	1
snp1599	2	0	0	0	0	0	0	0	0	2	0	0	0	0	0	0	0	0	0	0	0	0	0	0	2	0	0	2	0	0	0	0	0	0	0	0	0	0	0	0	0	0	0	0	0	0	0	0	0
snp1600	0	0	0	2	2	0	2	2	2	0	0	2	0	0	0	2	2	0	0	0	0	2	0	2	0	0	0	0	2	2	2	2	2	1	2	2	2	2	2	0	0	0	2	0	0	0	0	0	0
snp1601	2	2	2	0	0	2	0	0	0	2	2	0	2	2	2	0	0	2	2	2	2	0	2	0	2	2	2	2	0	0	0	0	0	0	0	0	0	0	0	2	2	2	0	1	2	2	2	2	2
snp1602	2	0	0	2	2	0	2	2	2	2	0	2	0	0	0	2	2	0	0	0	0	2	0	2	2	0	0	2	2	2	2	2	2	2	2	2	2	2	2	0	0	0	2	0	0	0	0	0	0
snp1603	0	0	0	2	2	0	2	2	2	0	2	2	2	2	0	0	0	0	2	2	2	2	2	2	2	2	2	2	2	2	2	2	2	2	2	2	2	2	0	2	1	2	2	0	1	2	0	0	2
snp1604	2	2	2	0	0	2	0	0	0	2	0	0	0	0	2	2	2	2	0	0	0	0	0	0	0	0	0	0	0	0	0	0	0	0	0	0	0	0	2	0	0	0	0	2	1	0	2	2	0
snp1605	2	2	2	0	0	2	0	0	0	2	0	0	0	0	2	2	2	2	0	0	0	0	0	0	0	0	0	0	0	0	0	0	0	0	0	0	0	0	2	0	0	0	0	2	1	0	2	2	0
snp1606	0	0	0	2	2	0	2	2	2	0	2	2	2	2	0	0	0	0	2	2	2	2	2	2	2	2	2	2	2	2	2	2	2	2	2	2	2	2	0	2	2	2	2	0	1	2	0	0	2
snp1607	2	2	2	2	0	2	2	2	2	2	0	0	2	0	2	2	0	0	0	0	0	0	0	0	2	0	2	2	2	2	2	2	2	1	2	2	2	2	2	2	2	2	0	1	1	2	0	2	2
snp1608	2	2	2	0	0	2	0	0	0	0	2	0	2	2	2	0	0	2	2	2	2	0	2	0	2	2	2	2	0	0	0	0	0	0	0	0	0	0	0	2	2	2	0	2	2	2	2	2	2
snp1609	0	0	0	0	2	0	0	0	0	0	2	2	0	2	0	0	2	2	2	2	2	2	2	1	0	2	0	0	0	0	0	0	0	0	0	0	0	0	0	0	0	0	2	0	1	0	2	0	0
snp1610	2	2	2	2	2	0	0	0	0	0	2	0	2	2	2	0	2	2	2	2	2	2	2	1	2	2	2	2	0	0	0	0	0	0	0	0	0	0	2	2	2	2	0	0	2	2	2	2	2
snp1611	0	0	0	0	2	0	0	0	0	0	2	2	0	0	0	0	2	2	1	2	2	2	1	1	0	2	0	0	0	0	0	0	0	0	0	0	0	0	0	0	0	0	2	0	1	0	2	0	0
snp1612	0	0	0	0	2	0	0	0	0	0	0	2	0	2	0	2	0	0	2	2	2	2	2	2	0	2	0	0	2	0	2	2	2	2	2	0	2	2	0	0	1	2	2	1	0	0	0	1	0
snp1613	2	2	2	2	2	2	2	2	2	0	2	0	2	0	2	0	0	0	0	0	2	0	0	0	2	2	2	2	2	2	0	0	2	2	2	2	0	0	2	2	2	2	0	2	2	2	0	2	2
snp1614	0	0	0	0	0	0	0	0	0	2	0	2	0	2	0	2	2	2	2	2	2	2	2	2	2	2	0	0	0	0	2	2	0	0	0	0	2	2	0	0	0	0	2	0	0	0	2	0	0
snp1615	2	2	2	2	2	2	2	2	2	0	2	0	2	0	2	0	0	0	0	0	2	0	0	0	0	2	2	2	2	2	0	0	2	2	2	2	0	0	2	2	2	2	0	1	2	2	0	2	2
snp1616	2	2	2	2	2	2	2	2	2	0	2	0	2	0	2	0	0	0	2	2	0	2	2	1	2	0	2	2	2	2	0	0	2	2	2	2	0	0	2	2	2	2	0	2	2	2	0	2	2
snp1617	0	0	0	0	0	0	0	0	0	2	0	2	0	2	0	2	2	2	0	0	0	0	0	1	0	0	0	0	0	0	2	2	0	0	0	0	2	2	0	0	0	0	2	0	0	0	2	0	0
snp1618	2	2	2	2	2	2	2	2	2	0	2	0	2	0	2	0	0	0	2	2	2	2	2	1	2	2	2	2	2	2	0	0	2	2	2	2	0	0	2	2	2	2	0	2	2	2	0	2	2
snp1619	0	0	0	0	0	0	0	0	0	0	0	2	0	2	0	2	0	0	0	0	0	0	0	1	0	0	0	0	0	0	2	2	0	0	0	0	2	2	0	0	0	0	2	0	0	0	0	0	0
snp1620	0	0	0	0	0	0	0	0	0	2	0	2	0	2	0	2	2	2	0	0	0	0	0	1	0	0	0	0	0	0	2	2	0	0	0	0	2	2	0	0	0	0	2	0	0	0	2	0	0
snp1621	0	0	0	0	0	0	0	0	0	0	0	2	0	2	0	2	0	0	0	0	0	0	0	1	0	0	0	0	0	0	2	2	0	0	0	0	2	2	0	0	0	0	2	0	0	0	0	0	0
snp1622	0	0	0	0	0	0	0	0	0	0	0	2	0	2	0	2	0	0	0	0	0	0	0	1	0	0	0	0	0	0	2	2	0	0	0	0	2	2	0	0	0	0	2	0	0	0	0	0	0
snp1623	0	0	0	0	0	0	0	0	0	0	0	2	0	2	0	2	0	0	0	0	0	0	0	1	0	0	0	0	0	0	2	2	0	0	0	0	2	2	0	0	0	0	2	0	0	0	0	0	0
snp1624	0	0	0	0	0	0	0	0	0	0	0	2	0	2	0	2	0	0	0	0	2	0	0	1	0	2	0	0	0	0	2	2	0	0	0	0	2	2	0	0	0	0	2	0	0	0	0	0	0
snp1625	0	0	0	2	0	2	2	2	2	2	0	2	2	2	0	2	2	2	0	0	0	0	0	1	0	0	2	2	0	0	2	2	0	0	0	2	2	2	0	2	1	2	2	0	2	2	2	1	0
snp1626	2	2	2	2	2	2	2	2	2	2	2	2	2	2	2	2	2	2	2	2	2	2	2	2	2	2	2	2	2	2	2	2	2	2	2	2	2	2	2	2	2	2	2	2	2	2	2	2	2
snp1627	0	0	0	0	2	0	0	0	0	0	2	0	0	0	0	0	0	0	0	0	2	0	0	0	0	2	0	0	2	0	0	0	2	2	2	0	0	0	0	0	0	0	0	0	0	0	2	0	0
snp1628	2	2	2	2	0	2	2	2	2	2	0	2	2	2	2	2	2	2	2	2	0	2	2	2	2	0	2	2	0	2	2	2	0	0	0	2	2	2	2	2	2	2	2	2	2	2	0	2	2
snp1629	0	0	0	0	2	0	0	0	0	0	0	0	0	0	0	0	0	0	0	0	0	0	0	0	0	0	0	0	2	0	0	0	2	2	2	0	0	0	0	0	0	0	0	0	0	0	2	0	0
snp1630	0	0	0	0	2	0	0	0	0	0	0	0	0	0	0	0	0	0	0	0	0	0	0	0	0	0	0	0	2	0	0	0	2	2	2	0	0	0	0	0	0	0	0	0	0	0	2	0	0
snp1631	0	0	0	0	2	0	0	0	0	0	0	0	0	0	0	0	0	0	0	0	0	0	0	0	0	0	0	0	2	0	0	0	2	2	2	0	0	0	0	0	0	0	0	0	0	0	2	0	0
snp1632	2	2	2	2	0	2	2	2	2	2	2	2	2	2	2	2	2	2	2	2	2	2	2	2	2	2	2	2	0	2	2	2	0	0	0	2	2	2	2	2	2	2	2	2	2	2	0	2	2
snp1633	2	2	2	2	0	2	2	2	2	2	2	2	2	2	2	2	2	2	2	2	2	2	2	2	2	2	2	2	0	2	2	2	0	0	0	2	2	2	2	2	2	2	2	2	2	2	0	2	2
snp1634	0	0	0	0	0	0	0	0	2	0	0	2	0	0	0	0	0	0	0	0	0	0	0	2	2	0	0	2	2	0	2	2	2	2	2	0	2	2	2	2	0	0	2	0	2	0	0	0	0
snp1635	0	0	0	0	2	0	0	0	0	0	2	0	0	0	0	0	0	0	0	0	2	0	0	0	0	2	0	0	2	0	0	0	2	2	2	0	2	0	0	0	0	0	0	0	0	0	2	0	0
snp1636	2	2	2	2	0	2	2	2	2	2	2	2	2	2	2	2	2	2	2	2	2	2	2	2	2	2	2	2	0	2	2	2	0	0	0	2	0	2	2	2	2	2	2	2	2	2	0	2	2
snp1637	2	2	2	2	0	2	2	2	2	2	0	2	2	2	2	2	2	2	2	2	0	2	2	2	2	0	2	2	0	2	2	2	0	0	0	2	0	2	2	2	2	2	2	2	2	2	0	2	2
snp1638	0	0	0	0	2	0	0	0	0	0	2	0	0	0	0	0	0	0	0	0	2	0	0	0	0	2	0	0	2	0	0	0	2	2	2	0	2	0	0	0	0	0	0	0	0	0	2	0	0
snp1639	0	0	0	0	2	0	0	0	0	0	2	0	0	0	0	0	0	0	0	0	2	0	0	0	0	2	0	0	2	0	0	0	2	2	2	0	2	0	0	0	0	0	0	0	0	0	2	0	0
snp1640	2	2	2	2	0	2	2	2	2	2	0	2	2	2	2	2	2	2	2	2	0	2	2	2	2	0	2	2	0	2	2	2	0	0	0	2	0	2	2	2	2	2	2	2	2	2	0	2	2
snp1641	2	2	2	2	2	2	2	2	2	2	2	2	2	2	2	2	2	2	2	2	2	2	2	2	2	2	2	2	2	0	2	2	2	2	2	2	2	2	2	2	2	2	2	2	2	0	0	0	0
snp1642	0	2	0	0	0	0	0	0	0	0	0	0	0	0	0	0	0	0	0	0	0	0	0	0	0	0	0	0	2	0	0	0	2	2	2	0	2	0	2	0	0	0	0	2	0	0	0	0	0
snp1643	2	0	2	2	2	2	2	2	2	2	2	2	2	2	2	2	2	2	2	2	2	2	2	2	2	2	2	2	0	2	2	2	0	0	0	2	0	2	0	2	2	2	2	0	2	2	2	2	2
snp1644	2	0	2	2	2	2	2	2	2	2	2	2	2	2	2	2	2	2	2	2	2	2	2	2	2	2	2	2	0	2	2	2	0	0	0	2	0	2	0	2	2	2	2	0	2	2	2	2	2
snp1645	2	2	2	2	2	2	2	2	2	2	2	1	2	2	2	2	2	2	2	2	2	2	2	1	2	2	2	0	2	2	2	2	2	2	2	2	2	2	0	0	2	2	2	2	0	2	2	2	2
snp1646	0	2	0	2	0	0	0	2	0	0	0	0	2	0	0	0	2	0	2	2	2	2	2	1	2	2	0	0	2	0	0	0	2	1	2	0	2	0	0	0	0	2	0	0	0	0	0	0	0
snp1647	2	2	0	0	2	2	2	2	0	2	2	1	2	2	2	0	2	2	2	2	2	2	2	0	0	2	2	2	2	2	0	0	2	2	2	2	0	0	0	0	2	2	0	2	0	2	2	2	2
snp1648	2	2	0	0	2	2	2	2	0	2	2	1	2	2	2	0	2	2	2	2	2	2	2	0	0	2	2	2	2	2	0	0	2	2	2	2	0	0	0	0	2	2	0	2	0	2	2	2	2
snp1649	2	2	0	0	2	2	2	2	0	2	2	1	2	2	2	0	2	2	2	2	2	2	2	0	0	2	2	2	2	2	0	0	2	2	2	2	0	0	0	0	2	2	0	2	0	2	2	2	2
snp1650	2	2	0	0	2	2	2	2	0	2	2	1	2	2	2	0	2	2	2	2	2	2	2	0	0	2	2	2	2	2	0	0	2	2	2	2	0	0	2	2	2	2	0	2	0	2	2	1	0
snp1651	0	0	0	2	0	2	0	2	2	2	2	0	2	0	0	0	2	2	2	2	2	2	2	1	2	2	2	2	2	2	2	2	2	2	2	2	2	2	0	2	2	2	0	2	1	0	0	0	0
snp1652	0	0	0	2	0	2	0	2	2	2	2	0	2	0	0	0	2	2	2	2	2	2	2	1	2	2	2	2	2	2	2	2	2	2	2	2	2	2	0	2	2	2	0	2	1	0	0	0	0
snp1653	0	0	0	2	0	2	0	2	2	2	2	0	2	0	0	0	2	2	2	2	2	2	2	1	2	2	2	2	2	2	2	2	2	1	2	2	2	2	0	2	2	2	0	2	1	0	0	0	0
snp1654	2	2	2	0	2	0	2	0	0	0	0	2	0	2	2	2	0	0	0	0	0	0	0	1	0	0	0	0	0	0	0	0	0	0	0	0	0	0	2	0	0	0	2	0	1	2	2	2	2
snp1655	0	0	0	2	0	2	0	2	2	2	2	0	2	0	0	0	2	2	2	2	2	2	2	1	2	2	2	2	2	2	2	2	2	2	2	2	2	2	0	2	2	2	0	2	1	0	0	0	0
snp1656	0	0	0	2	0	2	0	2	2	2	2	0	2	0	0	0	2	2	2	2	2	2	2	1	2	2	2	2	2	2	2	2	2	2	2	2	2	2	0	2	2	2	0	2	1	0	0	0	0
snp1657	0	0	0	2	0	2	0	2	2	2	2	0	2	0	0	0	2	2	2	2	2	2	2	1	2	2	2	2	2	2	2	2	2	2	2	2	2	2	0	2	2	2	0	2	2	0	0	0	0
snp1658	2	0	2	0	2	0	0	0	0	0	0	0	0	0	0	0	0	0	0	0	0	0	0	0	0	0	0	0	0	0	0	0	0	0	0	0	0	0	0	0	0	0	0	0	0	2	2	0	0
snp1659	0	2	0	2	0	2	2	2	2	2	2	2	2	2	0	2	2	2	2	2	2	2	2	1	2	2	2	2	2	2	2	2	2	2	2	2	2	2	2	2	2	2	2	2	2	0	0	2	2
snp1660	2	0	2	0	2	0	0	0	0	0	0	0	0	0	2	0	0	0	0	0	0	0	0	0	0	0	0	0	0	0	0	0	0	0	0	0	0	0	0	0	0	0	0	0	0	2	2	0	0
snp1661	2	0	2	0	2	0	0	0	0	0	0	0	0	0	2	0	0	0	0	0	0	0	0	0	0	0	0	0	0	0	0	0	0	0	0	0	0	0	0	0	0	0	0	0	0	2	2	0	0
snp1662	2	0	2	0	2	0	0	0	0	0	0	0	0	0	2	0	0	0	0	0	0	0	0	0	0	0	0	0	0	0	0	0	0	0	0	0	0	0	0	0	0	0	0	0	0	2	2	0	0
snp1663	0	2	0	2	0	2	2	2	2	2	2	2	2	2	0	2	2	2	2	2	2	2	2	1	2	2	2	2	2	2	2	2	2	2	2	2	2	2	2	2	2	2	2	2	2	0	0	2	2
snp1664	2	2	2	2	2	2	2	2	0	2	2	2	2	2	2	2	2	2	2	2	2	2	2	1	2	2	2	2	2	2	0	0	2	2	2	2	0	0	2	2	2	2	2	2	0	2	2	1	0
snp1665	2	2	2	0	2	2	2	0	2	2	2	2	0	2	2	2	0	2	2	0	0	0	0	1	0	0	2	2	0	2	2	2	2	2	2	2	0	2	2	2	2	0	2	2	2	2	2	2	2
snp1666	0	0	0	2	0	0	0	2	0	0	0	0	2	0	0	0	2	0	0	2	2	2	2	1	2	2	0	0	2	0	0	0	0	0	0	0	2	0	0	0	0	2	0	0	0	0	0	0	0
snp1667	2	0	2	0	2	0	0	0	0	0	0	0	0	0	2	0	0	0	0	0	0	0	0	0	0	0	0	0	0	0	0	0	0	0	0	0	0	0	0	0	0	0	0	0	0	2	2	0	0
snp1668	2	0	2	2	2	2	2	2	2	2	2	2	2	2	2	2	2	2	2	2	2	2	1	1	2	2	2	2	2	2	2	2	2	2	2	2	2	2	0	0	2	2	2	2	0	2	2	1	2
snp1669	0	2	0	0	0	0	0	0	0	0	0	0	0	0	0	0	0	0	0	0	0	0	0	0	0	0	0	0	0	0	0	0	0	0	0	0	0	0	2	2	0	0	0	0	2	0	0	0	0
snp1670	2	2	2	0	2	0	2	2	0	0	0	2	0	0	2	2	0	0	0	0	0	0	0	1	0	0	0	0	0	0	0	0	0	0	0	0	0	0	0	0	0	0	2	0	0	2	2	2	2
snp1671	0	0	0	2	0	2	0	0	2	2	2	0	2	2	0	0	2	2	2	2	2	2	2	1	2	2	2	2	2	2	2	2	2	2	2	2	2	2	2	2	2	2	0	1	2	0	0	0	0
snp1672	2	2	2	0	2	0	2	2	0	0	0	2	0	0	2	2	0	0	0	0	0	0	0	1	0	0	0	0	0	0	0	0	0	0	0	0	0	0	0	0	0	0	2	0	0	2	2	2	2
snp1673	0	0	0	2	0	2	0	0	2	2	2	0	2	2	0	0	2	2	2	2	2	2	2	1	2	2	2	2	2	2	2	2	2	2	2	2	2	2	2	2	2	2	0	2	2	0	0	0	0
snp1674	2	2	2	0	2	0	2	2	0	0	0	2	0	0	2	2	0	0	0	0	0	0	0	1	0	0	0	0	0	0	0	0	0	0	0	0	0	0	0	0	0	0	2	0	0	2	2	2	2
snp1675	2	0	2	2	2	2	2	2	2	2	2	2	2	2	2	2	2	2	2	2	2	2	2	1	2	2	2	2	2	2	2	2	2	2	2	2	2	2	2	2	2	2	2	2	0	2	2	1	2
snp1676	0	2	2	2	0	0	2	2	0	0	0	2	0	0	0	2	2	0	0	2	2	2	2	1	2	2	0	0	2	0	0	0	0	0	0	0	2	0	1	0	0	2	2	2	0	0	0	2	2
snp1677	0	2	2	2	0	0	2	2	0	0	0	2	0	0	0	2	2	0	0	2	2	2	2	1	2	2	0	0	2	0	0	0	0	0	0	0	2	0	1	0	0	2	2	2	0	0	0	2	2
snp1678	2	0	0	0	2	2	0	0	2	2	2	0	2	2	2	0	0	2	2	0	0	0	0	1	0	0	2	2	0	2	2	2	2	2	2	2	0	2	1	2	2	0	0	0	2	2	2	0	0
snp1679	2	0	0	0	2	2	0	0	2	2	2	0	2	2	2	0	0	2	2	0	0	0	0	1	0	0	2	2	0	2	2	2	2	2	2	2	0	2	1	2	1	0	0	0	2	2	2	0	0
snp1680	0	2	2	2	0	2	2	2	2	2	2	2	2	2	0	2	2	2	2	2	2	2	2	1	2	2	2	2	2	2	2	2	2	2	2	2	2	2	2	2	2	2	2	2	2	0	0	2	2
snp1681	2	2	2	2	2	0	2	2	0	0	0	2	0	0	2	2	2	0	0	2	2	2	2	2	2	2	0	0	2	0	0	0	0	0	0	0	2	0	1	0	0	2	2	2	0	2	2	2	2
snp1682	0	2	2	2	0	0	2	2	0	0	0	2	0	0	0	2	2	0	0	2	2	2	2	1	2	2	0	0	2	0	0	0	0	0	0	0	2	0	1	0	0	2	2	2	0	0	0	2	2
snp1683	2	0	0	0	2	2	0	0	2	2	2	0	2	2	2	0	0	2	2	0	0	0	0	0	0	0	2	2	0	2	2	2	2	2	2	2	0	2	1	2	2	0	0	0	2	2	2	0	0
snp1684	2	0	0	0	2	2	0	0	2	2	2	0	2	2	2	0	0	2	2	0	0	0	0	1	0	0	2	2	0	2	2	2	2	2	2	2	0	2	1	2	2	0	0	0	2	2	2	0	0
snp1685	0	2	2	2	0	0	2	2	0	0	0	2	0	0	0	2	2	0	0	2	2	2	2	1	2	2	0	0	2	0	0	0	0	0	0	0	2	0	1	0	0	2	2	2	0	0	0	2	2
snp1686	0	2	2	2	0	0	2	2	0	0	0	2	0	0	0	2	2	0	0	2	2	2	2	1	2	2	0	0	2	0	0	0	0	0	0	0	2	0	1	0	0	2	2	2	0	0	0	2	2
snp1687	0	2	2	2	0	0	2	2	0	0	0	2	0	0	0	2	2	0	0	2	2	2	2	2	2	2	2	0	2	0	0	0	0	0	0	0	2	0	1	0	0	2	2	2	0	2	0	2	2
snp1688	0	2	2	2	0	0	2	2	0	0	0	2	0	0	0	2	2	0	0	2	2	2	2	2	2	2	2	0	2	0	0	0	0	0	0	0	2	0	1	0	0	2	2	2	0	2	0	2	2
snp1689	0	0	2	2	0	0	0	0	0	0	0	0	0	0	0	0	2	0	0	2	2	2	2	1	2	2	0	0	2	0	0	0	0	0	0	0	2	0	1	0	0	2	0	0	0	0	0	0	0
snp1690	0	2	0	0	0	2	2	2	2	2	2	2	2	0	0	2	0	0	2	0	0	0	0	1	0	0	2	2	0	2	2	2	2	2	2	2	0	2	1	2	2	0	2	2	2	2	0	2	2
snp1691	0	2	0	0	2	0	0	0	2	0	0	2	2	0	0	0	0	0	2	0	0	0	2	1	0	0	0	2	0	2	2	2	0	0	0	0	2	2	0	0	0	2	0	2	2	2	2	0	2
snp1692	0	2	0	0	0	0	2	2	2	0	0	2	0	2	0	2	2	0	0	2	2	0	2	1	0	0	2	0	0	0	2	2	2	2	2	2	0	2	0	0	0	0	2	2	2	2	0	2	2
snp1693	0	2	0	0	0	1	2	2	2	0	0	2	0	2	0	2	2	0	0	2	2	0	2	1	0	0	2	0	0	0	2	2	2	2	2	2	0	2	0	0	0	0	2	2	2	2	0	2	2
snp1694	0	2	0	0	0	1	2	2	2	0	0	2	0	2	0	2	2	0	0	2	2	0	2	1	0	0	2	2	0	0	2	2	2	2	2	2	0	2	0	0	0	0	2	2	2	2	0	2	2
snp1695	0	0	0	0	0	0	0	0	0	0	0	0	0	0	0	0	0	0	0	0	0	0	0	0	0	0	0	0	0	0	0	0	0	0	0	0	0	0	0	0	0	0	0	0	2	0	2	0	0
snp1696	2	0	2	2	2	1	0	0	0	2	2	0	2	0	2	0	0	2	2	0	0	2	0	1	2	2	0	0	2	2	0	0	0	0	0	0	2	0	2	2	2	2	0	0	0	0	2	1	0
snp1697	0	0	0	2	0	0	0	0	0	0	0	0	0	0	0	0	0	0	0	0	0	0	0	0	0	0	0	0	0	2	0	0	0	0	0	0	0	0	0	0	0	0	0	0	0	0	0	0	0
snp1698	2	0	2	2	2	1	0	0	0	2	2	0	2	0	2	0	0	2	2	0	0	2	0	1	2	2	0	0	2	2	1	0	1	0	0	0	2	1	2	2	2	2	0	0	0	0	2	1	1
snp1699	2	2	2	0	2	2	2	2	2	2	2	2	2	2	2	2	2	2	2	2	2	2	2	2	2	2	2	2	2	0	2	2	2	2	2	2	2	2	2	2	2	2	2	2	2	2	2	2	2
snp1700	2	2	2	0	2	2	2	2	2	2	2	2	2	2	2	2	2	2	2	2	2	2	2	2	2	2	2	2	2	0	2	2	2	2	2	2	2	2	2	2	2	2	2	2	2	2	2	2	2
snp1701	2	0	2	0	2	1	0	0	0	2	2	0	2	0	2	0	0	2	2	0	0	2	0	1	2	2	0	0	2	0	0	0	0	0	0	0	2	0	2	2	2	2	0	0	2	0	2	0	0
snp1702	0	0	0	2	0	0	0	0	0	0	0	0	0	0	0	0	0	0	0	0	0	0	0	0	0	0	0	0	0	2	0	0	0	0	0	0	0	0	0	0	0	0	0	0	0	0	0	0	0
snp1703	0	0	0	2	0	0	2	2	2	0	0	2	0	2	0	2	0	0	0	0	2	0	0	1	0	0	2	2	0	2	2	2	2	2	2	2	0	2	0	0	0	0	2	0	0	2	0	2	2
snp1704	0	0	0	2	0	0	2	2	2	0	0	2	0	2	0	2	0	0	0	0	2	0	0	1	0	0	2	2	0	2	2	2	2	2	2	2	0	2	0	0	0	0	2	0	0	2	0	2	2
snp1705	2	2	0	0	2	0	0	0	2	2	2	0	2	2	2	0	2	2	2	2	2	2	2	1	2	2	2	2	2	2	2	2	2	2	2	0	2	2	2	2	0	2	2	2	0	0	0	0	0
snp1706	0	0	0	0	2	1	0	0	0	0	2	0	0	0	0	0	0	0	2	0	0	0	0	0	0	0	0	0	0	2	0	0	0	0	0	0	0	0	2	0	1	0	0	0	0	0	2	0	0
snp1707	0	0	2	2	0	2	2	2	0	0	0	2	0	0	0	2	0	0	0	0	0	0	0	1	0	0	0	0	0	0	0	0	0	0	0	2	0	0	0	0	2	0	0	0	0	2	0	0	2
snp1708	2	2	2	0	0	0	0	0	0	2	0	0	2	2	2	0	2	2	0	2	0	2	2	1	2	0	0	0	2	0	0	0	0	0	0	0	2	0	0	0	1	2	0	2	2	0	0	0	0
snp1709	0	0	2	2	0	2	2	2	0	0	0	2	0	0	0	2	0	0	0	0	0	0	0	1	0	0	0	0	0	0	0	0	0	0	0	2	0	0	2	2	0	0	0	0	2	2	2	2	2
snp1710	0	0	0	0	0	0	0	0	0	0	0	0	0	0	0	0	0	0	0	0	0	0	0	0	0	0	0	0	0	0	0	0	0	0	0	0	0	0	0	0	0	0	0	0	2	0	2	2	0
snp1711	0	0	0	0	0	2	0	0	0	0	0	0	0	0	0	0	0	0	0	0	0	0	0	0	0	0	0	0	0	0	0	0	0	0	0	0	0	0	0	0	0	0	0	0	2	0	2	0	0
snp1712	0	0	0	0	0	2	0	0	0	0	0	0	0	0	0	0	0	0	0	0	0	0	0	0	0	0	0	0	0	0	0	0	0	0	0	0	0	0	2	2	0	0	0	0	2	0	2	0	0
snp1713	2	2	2	2	2	2	2	2	2	2	2	2	2	2	2	2	2	2	2	2	2	2	2	2	2	2	2	2	2	2	2	2	2	2	2	2	2	2	0	0	2	2	2	2	0	2	0	2	2
snp1714	2	2	2	2	2	2	2	2	2	2	2	2	2	2	2	2	2	2	2	2	2	2	2	2	2	2	2	2	2	2	2	2	2	2	2	2	2	2	0	0	2	2	2	2	0	2	0	2	2
snp1715	0	0	0	2	0	0	0	0	0	0	0	0	0	0	0	0	0	0	0	0	0	0	0	0	0	0	0	0	0	0	0	0	0	0	0	0	0	0	0	0	0	0	0	0	0	0	0	0	0
snp1716	0	0	0	0	0	0	2	2	2	0	0	2	0	0	0	0	0	0	0	0	2	0	0	0	0	2	2	2	0	0	0	0	2	2	2	2	0	0	0	2	0	0	2	0	0	2	0	0	0
snp1717	2	2	2	2	2	2	0	0	0	2	2	0	2	2	2	2	2	2	2	2	0	2	2	2	2	0	0	0	2	2	2	2	0	0	0	0	2	2	2	0	2	2	0	2	2	0	2	2	2
snp1718	0	0	0	0	0	2	2	0	0	0	2	2	0	0	2	0	2	2	2	2	2	2	2	1	2	2	1	2	2	0	0	0	2	0	0	0	0	0	0	0	0	0	2	0	2	2	2	2	0
snp1719	0	0	0	2	0	0	0	0	0	0	0	0	0	0	0	0	0	0	0	0	0	0	0	0	2	0	0	0	0	0	0	0	0	0	0	0	0	0	0	0	0	0	0	0	0	0	2	0	0
snp1720	0	0	0	2	0	0	0	0	0	0	0	0	0	0	0	0	0	0	0	0	0	0	0	0	2	0	0	0	0	0	0	0	0	0	0	0	0	0	0	0	0	0	0	0	0	0	2	0	0
snp1721	0	0	0	2	0	0	0	0	0	0	0	0	0	0	0	0	0	0	0	0	0	0	0	0	2	0	0	0	0	0	0	0	0	0	0	0	0	0	0	0	0	0	0	0	0	0	2	0	0
snp1722	2	2	2	2	2	2	2	2	2	2	0	2	2	2	2	2	2	2	2	2	2	2	2	2	2	2	2	2	2	2	2	2	2	2	2	2	2	2	2	0	2	2	2	2	2	0	2	2	2
snp1723	2	2	2	2	2	2	2	2	2	2	0	2	2	2	2	2	2	2	2	2	2	2	2	2	2	2	2	2	2	2	2	2	2	2	2	2	2	2	2	2	2	2	2	2	0	0	2	0	2
snp1724	0	0	0	2	0	0	0	2	0	0	0	0	0	0	0	0	0	0	0	0	0	0	0	1	2	0	2	0	0	0	0	0	0	0	0	0	0	0	0	2	0	2	0	0	0	2	2	0	0
snp1725	0	0	0	2	0	0	0	0	0	0	0	0	0	0	0	0	0	0	0	0	0	0	0	0	2	0	0	0	0	0	0	0	0	0	0	0	0	0	1	0	0	2	0	0	0	0	2	0	0
snp1726	0	0	0	0	0	0	0	2	0	0	0	0	0	0	0	0	0	0	2	2	2	2	2	1	0	2	2	0	0	0	0	0	0	0	0	0	0	0	0	0	0	0	0	0	0	0	0	0	0
snp1727	0	0	0	2	0	0	0	0	0	0	0	0	0	0	0	2	0	0	0	0	0	0	0	0	0	0	2	0	0	0	0	0	0	0	0	0	0	0	0	0	2	0	0	0	0	0	0	0	0
snp1728	0	0	0	2	0	0	0	0	0	0	0	0	0	0	0	0	0	0	0	0	0	0	0	0	2	0	0	0	0	0	0	0	0	0	0	0	0	0	1	0	2	2	0	0	0	0	2	0	0
snp1729	0	0	0	2	0	0	0	0	0	0	0	0	0	0	0	0	0	0	0	0	0	0	0	0	2	0	0	0	0	0	0	0	0	0	0	0	0	0	1	0	2	2	0	0	0	0	2	0	0
snp1730	0	0	0	2	0	0	0	2	0	0	0	0	0	0	0	0	0	0	2	2	2	2	2	2	2	2	2	0	0	0	0	0	0	0	0	0	0	0	1	0	2	2	0	0	2	0	2	0	0
snp1731	2	2	2	0	2	2	2	0	2	2	2	2	2	2	2	2	2	2	0	0	0	0	0	0	0	0	0	2	2	2	2	2	2	2	2	2	2	2	1	2	0	0	2	2	0	2	0	2	2
snp1732	0	0	0	0	0	0	0	2	0	0	0	2	0	0	0	0	2	0	2	2	2	2	2	2	0	2	0	0	0	0	0	0	0	0	0	2	0	0	1	2	0	0	2	0	0	0	0	0	0
snp1733	0	2	0	2	2	2	2	0	2	2	2	0	2	2	2	2	0	2	0	0	0	0	0	0	2	0	2	2	2	2	2	2	2	2	2	0	2	2	1	0	2	2	0	2	2	0	2	2	2
snp1734	2	0	2	0	0	0	0	0	0	0	0	0	0	2	0	0	0	0	0	0	0	0	0	0	0	0	0	0	0	0	0	0	0	0	0	0	0	0	0	0	0	0	0	0	0	2	0	0	0
snp1735	0	2	0	2	2	2	2	0	2	2	0	0	2	2	2	2	0	2	0	0	0	0	0	0	2	0	2	2	2	2	2	2	2	2	2	0	2	2	1	0	2	2	0	2	2	0	2	2	2
snp1736	0	2	0	2	2	2	2	0	2	2	0	0	2	2	2	2	0	2	0	0	0	0	0	0	2	0	2	2	2	2	2	2	2	2	2	0	2	2	1	0	2	2	0	2	2	0	2	2	2
snp1737	2	2	2	0	2	2	0	0	2	2	2	0	0	2	2	0	2	2	0	0	0	0	0	1	0	0	0	2	2	2	2	2	2	2	2	0	2	2	0	0	0	2	0	1	0	2	0	2	0
snp1738	2	2	2	0	0	0	2	2	0	0	0	2	2	2	0	2	0	0	2	2	2	2	2	1	2	2	2	2	0	0	0	0	0	0	0	2	0	0	2	2	2	0	2	1	2	0	2	0	2
snp1739	2	2	2	0	0	2	2	2	0	2	2	2	2	2	2	2	2	2	2	2	2	2	2	2	2	2	2	2	2	0	2	1	0	0	0	2	2	2	1	2	0	0	2	2	0	2	2	0	2
snp1740	2	2	2	0	0	0	0	0	0	0	0	0	0	0	0	0	0	0	0	0	0	0	0	0	0	0	0	2	0	0	0	0	0	0	0	0	0	0	0	0	0	0	0	0	0	0	0	0	0
snp1741	0	0	0	2	2	0	0	0	2	0	0	0	0	0	0	0	0	0	0	0	0	0	0	0	0	0	0	0	0	2	0	1	2	2	2	0	0	0	1	0	2	2	0	0	2	0	0	2	0
snp1742	0	0	0	2	2	0	0	0	2	0	2	0	0	0	0	0	0	0	0	0	0	0	0	0	0	0	0	0	0	2	0	2	2	2	2	0	0	0	1	0	2	2	0	0	2	0	0	2	0
snp1743	0	0	0	2	2	0	0	0	2	0	2	0	0	0	0	0	0	0	0	0	0	0	0	0	0	0	0	0	0	2	0	2	2	2	2	0	0	0	1	0	0	2	0	0	2	0	0	0	0
snp1744	0	0	0	0	0	0	0	0	0	0	2	0	0	0	0	0	0	0	0	0	0	0	0	0	0	0	0	0	0	0	0	0	0	0	0	0	0	0	0	0	0	0	0	0	0	0	0	0	0
snp1745	0	0	0	0	0	0	0	0	0	0	2	0	0	0	0	0	0	0	0	0	0	0	0	0	0	0	0	0	0	0	0	0	0	0	0	0	0	0	0	0	0	0	0	0	0	0	0	0	0
snp1746	2	2	2	0	2	2	2	2	0	2	2	2	2	2	2	2	2	2	2	2	2	2	2	2	2	2	2	2	2	0	2	0	0	0	0	2	2	2	1	2	0	0	2	2	0	2	2	0	2
snp1747	0	0	0	2	0	0	0	0	2	0	0	0	0	0	0	0	0	0	0	0	0	0	0	0	2	0	0	0	0	2	0	2	2	2	2	0	0	0	1	0	2	2	0	0	2	0	0	2	0
snp1748	0	0	0	0	0	2	0	0	0	2	2	2	2	2	2	2	2	2	2	2	2	2	2	2	2	2	2	0	0	0	0	0	0	0	0	2	0	0	2	2	2	0	2	2	2	2	2	2	2
snp1749	2	2	2	2	2	0	2	2	2	0	0	0	0	0	0	0	0	0	0	0	0	0	0	0	0	0	0	2	2	2	2	2	2	2	2	0	2	2	0	0	0	2	0	0	0	0	0	0	0
snp1750	2	2	2	2	2	0	2	2	2	0	0	0	0	0	0	0	0	0	0	0	0	0	0	0	0	0	0	2	2	2	2	2	2	2	2	0	2	2	0	0	0	2	0	0	0	0	0	0	0
snp1751	2	2	2	2	2	0	2	2	2	2	2	0	0	0	0	0	0	1	0	0	0	0	0	1	0	0	0	2	0	0	2	0	0	0	0	0	2	0	0	0	0	2	0	0	0	0	0	0	0
snp1752	0	0	0	0	0	2	0	0	0	0	0	2	2	2	2	2	2	1	2	2	2	2	2	1	2	2	2	0	2	2	0	2	2	2	2	2	0	2	2	2	2	0	2	2	2	2	2	2	2
snp1753	0	0	0	0	0	2	0	0	0	0	0	2	2	2	2	2	2	1	2	2	2	2	2	1	2	2	2	0	2	2	0	2	2	2	2	2	0	2	2	2	2	0	2	2	2	2	2	2	2
snp1754	0	0	0	2	0	1	0	0	2	0	2	0	0	0	0	0	0	0	0	0	0	0	0	0	0	0	0	2	0	0	2	2	2	2	2	0	0	0	1	0	2	2	0	0	2	0	0	2	0
snp1755	0	0	0	2	0	1	0	0	2	0	2	0	0	0	0	0	0	0	0	0	0	0	0	0	0	0	0	2	0	0	2	2	2	2	2	0	0	0	1	0	2	2	0	0	2	0	0	2	0
snp1756	2	0	0	0	0	0	0	0	0	0	0	2	2	0	2	2	0	2	2	2	2	2	2	1	2	2	2	0	0	0	0	0	0	0	0	0	0	0	2	2	2	0	2	0	2	2	2	0	2
snp1757	2	0	0	0	0	0	0	0	0	0	0	2	2	0	2	2	0	2	2	2	2	2	2	1	2	2	2	0	0	0	0	0	0	0	0	0	0	0	2	2	2	0	2	0	2	2	2	0	2
snp1758	0	0	2	2	2	0	2	2	0	2	2	2	2	0	2	2	0	0	2	2	2	2	2	2	2	2	2	2	2	0	0	0	0	0	0	0	0	0	2	2	2	2	2	0	2	2	2	0	2
snp1759	2	2	0	0	0	2	0	0	2	0	0	0	0	2	0	0	2	2	0	0	0	0	0	0	0	0	0	0	0	2	2	2	2	2	2	2	2	2	0	0	0	0	0	2	0	0	0	2	0
snp1760	0	2	0	0	0	0	2	0	0	0	0	0	0	0	0	0	0	0	0	0	0	0	0	0	0	0	0	0	0	0	0	0	0	0	0	2	0	0	0	0	0	0	0	0	0	0	0	0	0
snp1761	0	2	0	2	0	1	2	2	2	0	2	2	0	0	0	0	0	0	2	2	2	2	2	2	2	2	2	2	2	2	2	2	2	2	2	2	2	2	2	2	2	2	2	1	2	0	2	2	0
snp1762	2	0	0	0	0	0	0	0	0	2	2	0	0	0	0	0	0	2	0	0	0	0	0	0	0	0	0	2	2	0	0	0	0	0	0	0	0	0	0	0	0	0	0	0	2	0	0	0	0
snp1763	0	2	2	2	0	0	0	1	1	2	2	0	0	0	0	0	0	2	0	0	0	0	0	1	0	0	2	2	2	0	0	0	0	0	0	0	0	0	0	0	0	0	0	0	2	2	2	2	0
snp1764	2	2	2	2	2	2	2	2	2	0	0	2	2	2	2	2	2	0	2	2	2	2	2	1	2	2	2	0	0	2	2	2	2	2	2	2	2	2	2	2	2	2	2	2	0	2	2	2	2
snp1765	2	2	2	2	2	2	2	2	2	0	0	2	2	2	2	2	2	0	2	2	2	2	2	2	2	2	2	0	0	2	2	2	2	2	2	2	2	2	2	2	2	2	2	2	0	2	2	2	2
snp1766	2	2	2	0	2	1	0	0	2	2	0	0	2	2	2	2	2	2	0	0	0	0	0	0	0	0	0	2	0	0	0	0	2	1	0	0	0	0	2	0	2	2	0	2	2	2	0	2	2
snp1767	0	0	0	2	0	1	2	0	0	0	2	2	0	0	0	0	0	0	2	2	2	2	2	2	0	2	0	0	0	0	0	0	0	0	0	2	0	0	0	2	1	0	2	0	0	0	0	0	0
snp1768	0	0	0	2	0	1	2	0	0	0	2	2	0	0	0	0	0	0	2	2	2	2	2	2	0	2	0	0	0	0	0	0	0	0	0	2	0	0	0	2	0	0	2	0	0	0	0	0	0
snp1769	0	0	0	0	2	1	0	0	2	0	0	0	0	0	0	0	0	0	0	0	0	0	0	0	0	0	0	2	0	0	0	0	2	1	0	0	0	0	2	0	2	2	0	0	0	2	0	2	0
snp1770	2	2	2	0	2	2	0	0	2	2	0	0	2	2	2	2	2	2	0	0	0	0	0	0	0	0	0	0	0	0	0	0	2	1	0	0	0	0	2	0	2	2	0	2	2	2	0	2	2
snp1771	2	1	2	2	2	2	2	2	2	2	0	2	2	2	2	2	2	2	0	0	0	0	0	2	0	0	2	2	2	2	2	2	2	2	2	2	2	2	2	2	2	2	2	2	2	2	2	2	2
snp1772	0	1	2	0	0	0	0	0	0	2	2	0	0	0	0	0	0	2	2	2	2	2	2	1	2	2	0	0	0	0	0	0	0	0	0	0	0	0	0	0	0	0	0	0	2	0	0	0	0
snp1773	0	0	2	2	0	0	2	0	0	2	2	0	0	0	0	0	0	2	2	2	2	2	2	1	2	2	2	2	0	0	0	0	0	0	0	0	0	0	0	0	0	0	0	0	2	2	2	2	0
snp1774	0	0	2	2	0	0	2	0	0	2	2	0	0	0	0	0	0	2	2	2	2	2	2	1	2	2	2	2	0	0	0	0	0	0	0	0	0	0	0	0	0	0	0	0	2	2	2	2	0
snp1775	0	0	2	2	0	0	2	0	0	2	2	0	0	0	0	0	0	2	2	2	2	2	2	1	2	2	2	2	0	0	0	0	0	0	0	0	0	0	0	0	0	0	0	0	2	2	2	2	0
snp1776	0	0	0	0	0	0	0	0	0	2	2	0	0	0	0	0	0	2	2	2	2	2	2	1	2	0	0	0	0	0	0	0	0	0	0	0	0	0	0	0	0	0	0	0	2	0	0	0	0
snp1777	0	2	0	0	0	0	0	0	0	0	2	0	0	0	0	0	0	0	2	0	0	0	0	1	0	0	0	0	0	0	0	0	0	0	0	0	0	0	0	0	0	0	0	0	0	0	0	0	0
snp1778	2	0	2	2	2	2	2	2	2	2	0	2	2	2	2	2	2	2	0	2	2	2	2	2	2	2	2	2	2	2	2	2	2	2	2	2	2	2	2	2	2	2	2	2	2	2	2	2	2
snp1779	2	0	2	2	2	2	2	2	2	2	2	2	2	2	2	2	2	2	2	2	2	2	2	2	2	2	2	2	2	2	2	2	2	2	2	2	2	2	2	2	2	2	2	2	2	2	2	2	2
snp1780	0	2	0	0	0	0	0	0	0	0	0	0	0	0	0	0	0	0	0	0	0	0	0	0	0	0	0	0	0	0	0	0	0	0	0	0	0	0	0	0	0	0	0	0	0	0	0	0	0
snp1781	2	0	2	2	2	2	2	2	2	2	0	2	2	2	2	2	2	2	0	2	2	2	2	2	2	2	2	2	2	2	2	2	2	2	2	2	2	2	2	2	2	2	2	2	2	2	2	2	2
snp1782	0	2	0	0	0	0	0	0	0	0	0	0	0	0	0	0	0	0	0	0	0	0	0	0	0	0	0	0	0	0	0	0	0	0	0	0	0	0	0	0	0	0	0	0	0	0	0	0	0
snp1783	2	0	2	2	2	2	2	2	2	2	2	2	2	2	2	2	2	2	2	2	2	2	2	2	2	2	2	2	2	2	2	2	2	2	2	2	2	2	2	2	2	2	2	2	2	2	2	2	2
snp1784	0	2	0	0	0	0	0	0	0	0	0	0	0	0	0	0	0	0	0	0	0	0	0	0	0	0	0	0	0	0	0	0	0	0	0	0	0	0	0	0	0	0	0	0	0	0	0	0	0
snp1785	0	2	0	0	0	0	0	0	0	0	0	0	0	0	0	0	0	0	0	0	0	0	0	0	0	0	0	0	0	0	0	0	0	0	0	0	0	0	0	0	0	0	0	0	0	0	0	0	0
snp1786	0	2	0	0	0	0	0	0	0	0	0	0	0	0	0	0	0	0	0	0	0	0	0	0	0	0	0	0	0	0	0	0	0	0	0	0	0	0	0	0	0	0	0	0	0	0	0	0	0
snp1787	2	0	2	2	2	2	2	2	2	2	0	2	2	2	2	2	2	2	0	2	2	2	2	1	2	2	2	2	2	2	2	2	2	2	2	2	2	2	2	2	2	2	2	2	2	2	2	2	2
snp1788	2	0	2	2	2	2	2	2	2	2	2	2	2	2	2	2	2	2	2	2	2	2	2	2	2	2	2	2	2	2	2	2	2	2	2	2	2	2	2	2	2	2	2	2	2	2	2	2	2
snp1789	2	0	2	2	2	2	2	2	2	2	2	2	2	2	2	2	2	2	2	2	2	2	2	2	2	2	2	2	2	2	2	2	2	2	2	2	2	2	2	2	2	2	2	2	2	2	2	2	2
snp1790	0	2	0	0	0	0	0	0	0	0	2	0	0	0	0	0	0	0	2	0	0	0	0	1	0	0	0	0	0	0	0	0	0	0	0	0	0	0	0	0	0	0	0	0	0	0	0	0	0
snp1791	2	0	2	2	2	2	2	2	2	2	2	2	2	2	2	2	2	2	2	2	2	2	2	2	2	2	2	2	2	2	2	2	2	2	2	2	2	2	2	2	2	2	2	2	2	2	2	2	2
snp1792	2	0	2	2	2	2	2	2	2	2	2	2	2	2	2	2	2	2	2	2	2	2	2	2	2	2	2	2	2	2	2	2	2	2	2	2	2	2	2	2	2	2	2	2	2	2	2	2	2
snp1793	0	2	0	0	0	0	0	0	0	0	0	0	0	0	0	0	0	0	0	0	0	0	0	0	0	0	0	0	0	0	0	0	0	0	0	0	0	0	0	0	0	0	0	0	0	0	0	0	0
snp1794	0	2	0	0	0	0	0	0	0	0	0	0	0	0	0	0	0	0	0	0	0	0	0	0	0	0	0	0	0	0	0	0	0	0	0	0	0	0	0	0	0	0	0	0	0	0	0	0	0
snp1795	2	0	2	2	2	2	2	2	2	2	2	2	2	2	2	2	2	2	2	2	2	2	2	2	2	2	2	2	2	2	2	2	2	2	2	2	2	2	2	2	2	2	2	2	2	2	2	2	2
snp1796	0	2	0	0	0	0	0	0	0	0	0	0	0	0	0	0	0	0	0	0	0	0	0	0	0	0	0	0	0	0	0	0	0	0	0	0	0	0	0	0	0	0	0	0	0	0	0	0	0
snp1797	2	0	2	2	2	2	2	2	2	2	2	2	2	2	2	2	2	2	2	2	2	2	2	2	2	2	2	2	2	2	2	2	2	2	2	2	2	2	2	2	2	2	2	2	2	2	2	2	2
snp1798	0	0	0	2	2	2	0	2	0	0	0	0	0	0	0	0	0	0	0	0	0	0	0	0	0	0	0	0	0	0	0	0	0	0	0	0	0	0	0	0	2	2	0	2	0	0	0	0	0
snp1799	2	2	2	0	0	0	2	0	2	2	2	2	2	2	2	2	2	2	2	2	2	2	2	2	2	2	2	2	2	2	2	2	2	2	2	2	2	2	2	2	0	0	2	0	2	2	2	2	2
snp1800	0	0	0	2	2	2	0	2	0	0	0	0	0	0	0	0	0	0	0	0	0	0	0	0	0	0	0	0	0	0	0	0	0	0	0	0	0	0	0	0	2	2	0	2	0	0	0	0	0
snp1801	0	0	0	2	2	2	0	2	0	0	0	0	0	0	0	0	0	0	0	0	0	0	0	0	0	0	0	0	0	0	0	0	0	0	0	0	0	0	0	0	2	2	0	2	0	0	0	0	0
snp1802	2	2	2	0	0	0	2	0	2	2	2	2	2	2	2	2	2	2	2	2	2	2	2	1	2	2	2	2	2	2	2	2	2	2	2	2	2	2	2	2	0	0	2	0	2	2	2	2	2
snp1803	0	0	0	2	2	2	0	2	0	0	0	0	0	0	0	0	0	0	0	0	0	0	0	0	0	0	0	0	0	0	0	0	0	0	0	0	0	0	0	0	2	2	0	2	0	0	0	0	0
snp1804	2	2	2	0	0	0	2	0	2	2	2	2	2	2	2	2	2	2	2	2	2	2	2	1	2	2	2	2	2	2	2	2	2	2	2	2	2	2	2	2	0	0	2	0	2	2	2	2	2
snp1805	0	0	2	2	0	0	0	0	0	0	0	2	0	2	2	0	2	2	0	0	0	0	0	0	0	0	2	0	0	0	0	0	0	0	0	0	0	0	0	0	0	0	2	0	2	0	0	0	0
snp1806	2	2	0	0	2	2	2	2	2	2	2	0	2	0	0	2	0	0	2	2	2	2	2	2	2	2	0	2	2	2	2	2	2	2	2	2	2	2	2	2	2	2	0	2	0	2	2	2	2
snp1807	2	2	0	2	2	0	0	1	2	2	2	2	2	2	2	2	0	2	2	2	2	2	2	2	2	2	0	2	2	2	2	2	2	2	2	2	2	2	0	0	2	2	2	0	0	0	2	2	2
snp1808	0	0	2	0	0	2	2	0	0	0	0	0	0	0	0	0	2	0	0	0	0	0	0	0	0	0	2	0	0	0	0	0	0	0	0	0	0	0	2	2	0	0	0	2	2	2	0	0	0
snp1809	0	0	2	0	0	2	2	0	0	0	0	0	0	0	0	0	2	0	0	0	0	0	0	0	0	0	2	0	0	0	0	0	0	0	0	0	0	0	2	2	0	0	0	2	2	2	0	0	0
snp1810	2	2	0	2	2	0	0	2	2	2	2	2	2	2	2	2	0	2	2	2	2	2	2	2	2	2	0	2	2	2	2	2	2	2	2	2	2	2	0	0	2	2	2	0	0	0	2	2	2
snp1811	1	2	0	2	2	0	0	2	2	2	2	2	2	2	2	2	0	2	2	2	2	2	2	1	2	2	0	2	2	2	2	2	2	2	2	2	2	2	0	0	2	2	2	0	0	0	2	2	2
snp1812	0	0	1	2	0	2	0	0	0	0	0	2	0	2	0	1	0	2	0	0	0	0	0	0	2	0	2	0	0	0	0	0	0	0	0	0	0	0	0	0	0	0	2	0	0	0	0	0	2
snp1813	2	2	1	0	2	0	2	2	2	2	2	0	2	0	2	0	0	0	2	2	2	2	2	1	0	2	2	2	2	2	2	2	2	2	2	2	2	2	2	2	2	2	0	0	2	2	2	2	0
snp1814	2	2	1	0	2	0	2	2	2	2	2	0	2	0	2	0	0	0	2	2	2	2	2	1	0	2	0	2	2	2	2	2	2	2	2	2	2	2	2	2	2	2	0	0	2	2	2	2	0
snp1815	2	2	1	0	2	0	2	2	2	2	2	0	2	0	2	0	0	0	2	2	2	2	2	1	0	2	0	2	2	2	2	2	2	2	2	2	2	2	2	2	2	2	0	0	2	2	2	2	0
snp1816	1	2	2	2	2	2	2	2	2	2	2	2	2	2	2	2	2	2	2	2	2	2	2	1	2	2	2	2	2	2	2	2	2	2	2	2	2	2	2	2	2	2	2	2	2	2	2	2	2
snp1817	1	0	0	0	0	0	0	0	0	0	0	0	0	0	0	0	0	0	0	0	0	0	0	0	0	0	0	0	0	0	0	0	0	0	0	0	0	0	0	0	0	0	0	0	0	0	0	0	0
snp1818	1	0	2	0	0	2	2	0	0	0	0	0	0	0	0	0	0	0	0	0	0	0	0	1	0	0	2	0	0	0	0	0	0	0	0	0	0	0	2	2	0	2	0	2	0	0	0	0	0
snp1819	1	0	2	0	0	2	2	0	0	0	0	0	0	0	0	0	0	0	0	0	0	0	0	1	0	0	2	0	0	0	0	0	0	0	0	0	0	0	2	2	0	2	0	2	0	0	0	0	0
snp1820	1	0	2	0	0	2	2	0	0	0	0	0	0	0	0	0	0	0	0	0	0	0	0	1	0	0	2	0	0	0	0	0	0	0	0	0	0	0	2	2	0	2	0	2	0	0	0	0	0
snp1821	0	0	2	0	2	0	2	2	2	0	2	0	2	0	2	0	0	0	0	0	0	0	0	0	2	0	0	2	0	0	0	0	0	0	0	0	2	0	2	0	2	2	0	0	2	0	2	0	0
snp1822	0	0	0	0	0	0	0	0	2	0	2	2	2	0	0	0	0	0	0	0	0	0	0	0	0	0	0	2	0	2	0	1	2	2	2	0	2	2	0	0	0	0	2	0	0	0	0	0	0
snp1823	0	0	2	0	2	0	2	2	2	0	2	0	2	0	0	0	0	0	0	0	0	0	0	0	2	0	0	2	0	0	0	0	0	0	0	0	2	0	2	0	2	0	0	0	2	0	2	0	0
snp1824	2	2	0	2	0	2	0	0	0	2	0	2	0	2	2	2	2	2	2	2	2	2	2	2	0	2	2	0	2	2	2	2	2	2	2	2	0	2	0	2	0	0	2	2	0	2	0	2	2
snp1825	0	0	0	0	0	0	0	0	2	2	2	2	2	2	0	2	2	2	2	0	0	0	0	0	0	0	0	2	2	2	2	2	2	2	2	2	2	2	0	0	0	0	2	0	0	0	0	2	2
snp1826	0	0	0	0	0	0	0	0	0	2	0	0	0	2	0	2	0	0	0	0	0	0	0	0	0	0	0	0	2	0	2	1	0	0	0	0	0	0	0	0	0	0	0	0	0	0	0	2	2
snp1827	0	0	2	0	2	0	2	2	2	0	2	0	2	0	2	0	0	0	0	0	0	0	0	0	2	0	0	2	2	2	2	2	2	2	2	2	2	2	2	0	2	2	0	2	2	2	2	2	0
snp1828	2	2	2	2	2	2	2	2	2	2	2	2	2	2	2	2	2	2	2	2	2	2	2	2	2	2	2	2	2	2	2	2	2	2	2	2	2	2	2	2	2	2	2	2	2	2	2	2	2
snp1829	0	0	1	0	2	0	2	2	2	2	2	0	2	0	2	0	0	0	0	0	0	0	0	0	2	0	0	2	2	2	2	2	2	1	2	2	2	2	2	0	1	2	0	2	2	2	2	1	0
snp1830	0	0	2	2	2	0	2	2	2	2	2	0	2	0	2	0	0	0	0	0	0	0	0	0	2	0	0	2	2	2	2	2	2	2	2	2	2	2	2	0	2	2	0	2	2	2	2	2	0
snp1831	2	2	0	0	0	2	0	0	0	0	0	2	0	2	0	2	2	2	2	2	2	2	2	2	0	2	2	0	0	0	0	0	0	0	0	0	0	0	0	2	0	0	2	0	0	0	0	0	2
snp1832	0	0	2	2	2	0	2	2	2	2	2	0	2	0	2	0	0	0	0	0	0	0	0	0	2	0	0	2	2	2	2	2	2	2	2	2	2	2	2	0	2	2	0	2	2	2	2	2	0
snp1833	0	0	0	0	0	0	2	0	0	0	2	2	2	0	0	0	2	2	0	2	0	2	0	0	0	0	0	0	0	2	2	2	0	0	0	0	2	2	2	2	0	0	2	0	0	0	0	0	0
snp1834	0	0	0	0	0	0	2	0	0	0	2	2	2	0	0	0	2	2	0	2	0	2	0	0	0	0	0	0	0	2	2	2	0	0	0	0	2	2	2	2	0	0	2	0	0	0	0	0	0
snp1835	0	0	2	2	2	0	0	0	2	2	2	0	2	0	2	0	0	0	0	0	0	0	0	0	2	0	0	0	2	2	2	2	2	2	2	2	2	2	0	0	2	2	0	2	2	2	2	2	0
snp1836	0	0	0	0	0	2	0	0	0	0	0	0	0	0	0	2	0	0	2	0	0	2	0	1	0	0	0	0	0	0	0	0	0	0	0	0	0	0	0	0	0	0	0	0	0	0	0	0	2
snp1837	2	2	0	0	0	2	2	2	0	0	0	0	0	2	0	2	2	0	2	2	2	2	2	1	0	2	2	2	0	0	0	0	0	0	0	0	0	0	2	2	0	0	0	0	0	0	0	0	2
snp1838	0	0	2	0	2	0	0	0	2	0	2	2	2	0	0	0	0	2	0	0	0	0	0	1	2	0	0	0	2	2	2	2	2	2	2	2	2	2	2	0	2	2	2	2	2	2	2	0	0
snp1839	2	0	0	0	0	2	0	2	2	2	2	0	2	2	2	2	2	2	2	2	2	2	2	1	0	2	2	0	0	0	0	0	0	0	0	0	2	0	2	2	0	0	0	0	0	0	0	2	2
snp1840	2	2	2	2	2	0	2	2	2	2	0	2	0	2	2	0	2	2	0	2	2	0	2	2	2	2	2	2	2	2	2	2	2	2	2	2	2	2	2	2	2	2	2	2	2	2	2	2	0
snp1841	0	2	2	2	2	0	2	0	0	0	0	2	0	0	0	0	0	0	0	0	0	0	0	1	2	0	0	2	2	2	2	2	2	2	2	2	0	2	0	0	2	2	2	2	2	2	2	0	0
snp1842	0	2	2	2	2	0	2	0	0	0	0	2	2	0	0	0	0	0	0	0	0	0	0	1	2	0	0	2	2	2	2	2	2	2	2	2	0	2	0	0	2	2	2	1	2	2	2	0	0
snp1843	0	0	0	0	0	0	0	0	0	0	2	0	0	2	0	0	0	0	0	0	0	0	0	0	0	0	0	0	0	0	0	0	0	0	0	0	0	0	0	0	0	0	0	0	0	0	0	0	2
snp1844	0	0	0	0	0	2	0	0	0	0	2	0	0	2	0	0	0	0	0	0	0	0	0	0	0	0	0	0	0	0	0	0	0	0	0	0	0	0	0	0	0	0	0	0	0	0	0	0	2
snp1845	0	0	0	0	0	2	0	0	0	0	2	0	0	2	0	0	0	0	0	0	0	0	0	0	0	0	0	0	0	0	0	0	0	0	0	0	0	0	0	0	0	0	0	0	0	0	0	0	2
snp1846	0	2	0	0	0	0	0	0	0	0	0	0	0	0	0	0	0	0	0	0	0	0	0	0	0	0	0	0	0	0	0	0	0	0	0	0	0	0	0	0	0	0	0	0	0	0	0	0	0
snp1847	0	2	0	0	0	0	0	2	0	2	0	0	0	0	2	2	0	0	0	0	0	0	0	0	0	0	0	2	0	0	0	0	0	0	0	0	0	0	0	0	0	0	0	0	0	0	0	2	0
snp1848	2	0	2	2	2	2	2	0	2	0	2	2	2	2	0	0	2	2	2	2	2	2	2	2	2	2	2	0	2	2	2	2	2	2	2	2	2	2	2	2	2	2	2	2	2	2	2	0	2
snp1849	0	0	0	0	0	0	0	0	0	0	0	2	0	0	0	0	0	0	0	0	0	0	0	0	0	0	0	0	0	0	0	0	0	0	0	0	0	0	0	0	0	0	2	0	2	0	0	0	0
snp1850	0	0	0	0	0	0	0	0	0	0	0	2	0	0	0	0	0	0	0	0	0	0	0	0	0	0	0	0	0	0	0	0	0	0	0	0	0	0	0	0	0	0	2	0	2	0	0	0	0
snp1851	2	2	2	2	2	2	2	2	2	2	2	0	2	2	2	2	2	2	2	2	2	2	2	2	2	2	2	2	2	2	2	2	2	2	2	2	2	2	2	2	2	2	0	2	0	2	2	2	2
snp1852	2	2	2	2	2	2	2	2	2	2	2	0	2	2	2	2	2	2	2	2	2	2	2	2	2	2	2	2	2	2	2	2	2	2	2	2	2	2	2	2	2	2	0	2	0	2	2	2	2
snp1853	0	2	0	0	0	2	0	0	2	0	0	0	0	0	0	0	0	0	0	0	0	0	0	0	0	0	0	2	0	0	0	0	0	0	0	0	0	0	0	0	0	0	0	0	2	0	2	0	0
snp1854	2	0	2	2	2	0	2	2	2	2	2	2	2	2	2	2	1	2	2	2	2	2	2	2	2	2	2	2	2	2	2	2	2	2	2	2	2	2	2	2	2	2	2	2	2	2	1	2	2
snp1855	2	0	2	2	2	0	2	2	2	2	2	2	2	2	2	2	2	2	2	2	2	2	2	2	2	2	2	2	2	2	2	2	2	2	2	2	2	2	2	2	2	2	2	0	2	2	2	2	2
snp1856	2	0	2	2	2	0	2	2	2	2	2	2	2	2	2	2	2	2	2	2	2	2	2	2	2	2	2	2	2	2	2	2	2	2	2	2	2	2	2	2	2	2	2	0	2	2	2	2	2
snp1857	0	0	0	0	0	0	0	0	0	0	0	0	2	0	0	0	0	0	0	0	0	0	0	0	0	0	0	0	0	0	0	0	0	0	0	0	0	0	0	0	0	0	0	0	0	0	2	0	0
snp1858	0	0	0	0	0	0	0	0	0	0	0	0	2	0	0	0	0	0	0	0	0	0	0	0	0	0	0	0	0	0	0	0	0	0	0	0	0	0	0	0	0	0	0	0	0	0	2	0	0
snp1859	0	2	0	0	0	0	2	2	1	0	0	2	0	2	2	0	0	0	0	0	0	0	0	0	0	0	0	2	0	0	0	0	0	0	0	1	2	0	0	0	0	0	2	0	0	0	0	0	0
snp1860	2	2	0	2	0	2	2	0	2	0	2	0	2	2	2	0	2	2	2	2	2	2	2	2	2	2	2	2	0	0	0	0	2	2	2	2	2	0	0	2	2	2	0	2	0	2	2	0	2
snp1861	2	2	0	2	0	2	2	0	2	0	2	0	2	2	2	0	2	2	2	2	2	2	2	2	2	2	2	2	0	0	0	0	2	2	2	2	2	0	0	2	2	2	0	2	0	2	2	0	2
snp1862	0	0	2	0	2	0	0	2	0	1	0	2	0	0	0	2	0	0	0	0	0	0	0	0	0	0	0	0	2	2	2	2	0	0	0	0	0	2	2	0	0	0	2	0	2	0	0	0	0
snp1863	2	2	0	2	0	2	2	0	2	0	2	0	2	2	2	0	2	2	2	2	2	2	2	2	2	2	2	2	0	0	0	0	2	2	2	2	2	0	0	2	2	2	0	2	0	2	2	0	2
snp1864	0	2	0	0	0	0	2	2	1	0	0	2	0	0	0	0	0	0	0	0	0	0	0	0	0	0	0	2	0	0	0	0	0	0	0	1	2	0	0	0	0	0	2	0	0	0	0	0	0
snp1865	0	2	0	0	0	0	2	2	1	0	0	2	0	0	0	0	0	0	0	0	0	0	0	0	2	0	0	2	0	0	0	0	0	0	0	1	2	0	2	0	2	0	2	0	0	0	0	0	0
snp1866	0	2	0	0	0	0	2	2	1	0	0	2	0	0	0	0	0	0	0	0	0	0	0	0	2	0	0	2	0	0	0	0	0	0	0	1	2	0	2	0	2	0	2	0	2	0	0	0	0
snp1867	0	0	2	2	0	0	0	0	2	0	0	0	0	0	2	0	2	2	0	0	0	0	0	1	2	0	0	2	2	2	2	2	2	2	2	0	0	2	0	0	0	0	0	0	0	0	0	2	2
snp1868	0	2	2	2	0	2	0	0	2	0	0	0	0	0	2	0	2	2	0	0	0	0	0	1	2	0	0	2	0	0	0	0	0	0	0	0	0	0	2	0	0	0	0	0	0	0	0	2	2
snp1869	0	0	0	0	0	0	0	0	0	0	0	0	2	0	0	0	0	0	0	0	0	0	0	0	0	0	0	0	0	0	0	0	0	0	0	0	0	0	0	0	0	0	0	0	0	0	0	0	0
snp1870	0	0	0	0	0	0	0	0	0	0	0	0	0	0	0	0	0	0	0	0	0	0	0	0	0	0	0	0	0	0	0	0	0	0	0	0	0	0	0	0	0	0	0	0	0	0	0	0	0
snp1871	2	2	2	2	2	2	2	2	2	2	2	2	2	2	2	2	2	2	2	2	2	2	2	2	2	2	2	2	2	2	2	2	2	2	2	2	2	2	2	2	2	2	1	2	2	2	2	2	2
snp1872	0	2	0	0	0	0	0	0	0	1	0	2	2	0	0	0	0	0	1	0	0	0	0	1	0	0	0	2	2	2	0	0	2	2	2	2	0	0	2	0	0	0	2	0	2	0	0	0	0
snp1873	2	0	2	2	2	2	2	2	2	0	2	0	0	2	2	2	2	2	0	2	2	2	2	1	2	2	2	0	0	0	2	2	0	0	0	0	2	2	0	2	2	2	0	2	0	2	2	2	2
snp1874	2	0	2	2	2	2	2	2	2	0	2	0	0	2	2	2	2	2	0	2	2	2	2	1	2	2	2	0	0	0	0	0	0	0	0	0	2	0	0	2	2	2	0	2	0	2	2	2	2
snp1875	0	2	0	0	0	0	0	0	0	0	0	0	0	0	0	0	0	0	2	0	0	0	0	0	0	0	0	0	0	0	0	0	0	0	0	2	0	0	0	0	0	0	0	0	2	0	0	0	0
snp1876	2	2	2	2	2	2	2	2	2	2	2	2	2	2	2	2	2	2	0	0	0	0	0	1	2	0	2	2	2	2	2	2	2	2	2	2	2	2	2	2	2	2	2	2	2	2	2	2	2
snp1877	0	0	0	0	0	0	0	0	0	0	0	0	0	0	0	0	0	0	2	2	2	2	2	0	0	2	0	0	0	0	0	0	0	0	0	0	0	0	0	0	0	0	0	0	0	0	0	0	0
snp1878	2	2	2	2	2	2	0	2	2	0	2	0	2	2	2	2	2	2	2	2	2	2	2	2	2	2	2	2	0	2	0	0	2	2	2	2	2	0	2	2	2	2	0	2	0	2	2	2	2
snp1879	0	0	0	0	0	0	2	0	0	2	0	2	0	0	0	0	0	0	2	2	2	2	2	1	0	2	0	0	2	0	2	2	0	0	0	0	0	2	0	0	0	0	2	0	2	0	0	0	0
snp1880	0	0	0	0	0	0	2	0	0	2	0	2	0	0	0	0	0	0	2	2	2	2	2	1	0	2	0	0	2	0	2	2	0	0	0	0	0	2	0	0	0	0	2	0	2	0	0	0	0
snp1881	2	2	2	2	2	2	2	2	2	2	2	2	2	2	2	2	2	2	0	0	0	0	0	2	2	0	2	2	2	2	2	2	2	2	2	2	2	2	2	2	2	2	2	2	2	2	2	2	2
snp1882	2	2	2	2	2	2	2	2	2	2	2	2	2	2	2	2	2	2	0	0	0	0	0	2	2	0	2	2	2	2	2	2	2	2	2	2	2	2	2	2	2	2	2	2	2	2	2	2	2
snp1883	0	0	0	0	0	0	0	0	0	2	0	2	0	0	0	0	0	0	0	0	0	0	0	0	0	0	0	0	0	0	0	0	0	0	0	0	0	0	0	0	0	0	2	0	2	0	0	0	0
snp1884	2	2	2	2	2	2	2	2	2	2	0	2	2	2	2	2	2	2	0	0	0	0	0	2	2	0	2	2	2	2	2	2	2	2	2	2	2	2	2	2	2	2	2	2	2	2	2	2	2
snp1885	0	0	0	0	0	0	0	0	0	2	0	2	0	0	0	0	0	0	2	2	2	2	2	1	0	2	0	0	0	0	0	0	0	0	0	0	0	0	0	0	0	0	2	0	2	0	0	0	0
snp1886	2	2	2	2	2	2	2	2	2	2	0	2	2	2	2	2	2	2	0	0	0	0	0	0	2	0	2	2	2	2	2	2	2	2	2	2	2	2	2	2	2	2	2	2	2	2	2	2	2
snp1887	2	2	2	2	2	2	2	2	2	2	0	2	2	2	2	2	2	2	0	0	0	0	0	2	2	0	2	2	2	2	2	2	2	2	2	2	2	2	2	2	2	2	2	2	2	2	2	2	2
snp1888	0	0	0	0	0	0	0	0	0	0	2	0	0	0	0	0	0	0	2	2	2	2	2	0	0	2	0	0	0	0	0	0	0	0	0	0	0	0	0	0	0	0	0	0	0	0	0	0	0
snp1889	2	2	2	2	2	2	2	2	2	2	2	2	2	2	2	2	2	2	0	0	0	0	0	2	2	0	2	2	2	2	2	2	2	2	2	2	2	2	2	2	2	2	2	2	2	2	2	2	2
snp1890	2	2	2	2	2	2	2	2	2	2	2	0	2	2	2	2	2	2	0	0	0	0	0	2	2	0	2	2	2	2	2	2	2	2	2	0	2	2	2	2	2	2	0	2	2	2	2	2	2
snp1891	2	0	2	0	0	0	2	2	0	2	2	0	0	0	0	0	2	2	2	2	2	2	2	0	0	2	0	2	2	0	2	2	2	2	2	0	0	2	0	0	0	2	0	0	2	0	0	0	2
snp1892	0	0	0	0	0	0	0	0	0	0	0	0	0	0	0	0	0	0	2	2	0	2	0	0	0	2	0	0	0	0	0	0	0	0	0	0	0	0	0	0	0	0	2	0	0	0	0	0	0
snp1893	2	2	2	2	2	2	2	2	2	2	2	0	2	2	2	2	2	2	0	0	0	0	0	2	2	0	2	2	2	2	2	2	2	2	2	2	2	2	2	2	2	2	0	2	2	2	2	2	2
snp1894	0	2	0	0	0	2	2	0	2	0	0	2	2	0	2	2	2	2	0	0	0	0	0	2	0	0	2	0	0	2	0	0	0	0	0	2	2	0	0	0	1	0	2	2	0	2	0	2	0
snp1895	2	0	2	2	2	0	0	2	0	2	2	0	0	2	0	0	0	0	2	2	2	2	2	0	2	2	0	2	2	0	2	2	2	2	2	0	0	2	2	2	2	2	0	0	2	0	2	0	2
snp1896	2	2	2	2	2	0	2	2	2	0	2	2	2	2	2	2	0	0	0	0	0	0	0	1	2	0	2	2	2	2	2	2	2	2	2	2	2	2	2	2	2	2	2	2	0	2	2	0	2
snp1897	0	0	0	0	0	2	0	0	0	2	0	0	0	0	0	0	2	2	2	2	2	2	2	1	0	2	0	0	0	0	0	0	0	0	0	0	0	0	0	0	0	0	0	0	2	0	0	2	0
snp1898	0	0	0	0	0	2	0	0	0	2	0	0	0	0	0	0	2	2	2	2	2	2	2	1	0	2	0	0	0	0	0	0	0	0	0	0	0	0	0	0	0	0	0	0	2	0	0	2	0
snp1899	0	0	0	0	0	0	0	0	0	0	0	0	0	0	0	0	0	0	2	2	2	2	2	1	0	2	0	0	0	0	0	0	0	0	0	0	0	0	0	0	0	0	0	0	0	0	0	0	0
snp1900	2	2	2	2	2	2	2	2	2	2	2	2	2	2	2	2	2	2	0	0	0	0	0	0	2	0	2	2	2	2	2	2	2	2	2	2	2	2	2	2	2	2	2	2	2	2	2	2	2
snp1901	0	0	0	0	0	0	0	0	0	0	0	0	0	0	0	0	0	0	2	2	2	2	2	0	0	2	0	0	0	0	0	0	0	0	0	0	0	0	0	0	0	0	0	0	0	0	0	0	0
snp1902	2	0	2	2	2	0	0	2	0	2	2	0	0	2	0	0	0	0	2	2	2	2	2	0	2	2	0	2	2	0	2	2	2	2	2	0	0	2	2	2	2	2	0	0	0	0	2	0	2
snp1903	2	2	2	2	2	0	2	2	2	0	2	2	2	2	2	2	0	0	2	2	2	2	2	2	2	2	2	2	2	2	2	2	2	2	2	2	2	2	2	2	2	2	2	2	0	2	2	0	2
snp1904	0	2	0	0	0	2	2	0	2	0	0	2	2	0	2	2	0	0	0	0	0	0	0	2	0	0	2	0	0	2	0	0	0	0	0	2	2	0	0	0	0	0	2	2	0	2	0	2	0
snp1905	0	0	0	0	0	2	0	0	0	2	0	0	0	0	0	0	2	2	0	0	0	0	0	0	0	0	0	0	0	0	0	0	0	0	0	0	0	0	0	0	0	0	0	0	2	0	0	2	0
snp1906	2	2	2	2	2	0	2	2	2	0	2	2	2	2	2	2	0	0	2	2	2	2	2	2	2	2	2	2	2	2	2	2	2	2	2	2	2	2	2	2	2	2	2	2	0	2	2	0	2
snp1907	2	2	2	2	2	0	2	2	2	0	2	2	2	2	2	2	0	0	2	2	2	2	2	2	2	2	2	2	2	2	2	2	2	2	2	2	2	2	2	2	2	2	2	2	0	2	2	2	2
snp1908	2	2	2	2	2	0	2	2	2	0	2	2	2	2	2	2	0	0	2	2	2	2	2	2	2	2	2	2	2	2	2	2	2	2	2	2	2	2	2	2	2	2	2	2	0	2	2	0	2
snp1909	0	0	0	0	0	2	0	0	0	2	0	0	0	0	0	0	2	2	0	0	0	0	0	0	0	0	0	0	0	0	0	0	0	0	0	0	0	0	0	0	0	0	0	0	2	0	0	2	0
snp1910	0	0	0	0	0	2	0	0	0	2	0	0	0	0	0	0	2	2	0	0	0	0	0	0	0	0	0	0	0	0	0	0	0	0	0	0	0	0	0	0	0	0	0	0	2	0	0	2	0
snp1911	2	2	2	2	2	0	2	2	2	0	2	2	2	2	2	2	0	0	2	2	2	2	2	2	2	2	2	2	2	2	2	2	2	2	2	2	2	2	2	2	2	2	2	2	0	2	2	0	2
snp1912	2	2	2	2	2	0	2	2	2	0	2	2	2	2	2	2	0	0	2	2	2	2	2	2	2	2	2	2	2	2	2	2	2	2	2	2	2	2	2	2	2	2	2	2	0	2	2	0	2
snp1913	0	2	0	0	0	0	0	0	0	0	0	0	0	0	0	0	2	2	0	0	0	0	0	0	0	0	0	0	0	0	0	0	0	0	0	0	0	0	2	0	0	0	0	0	2	0	0	0	0
snp1914	2	2	2	2	2	0	2	2	2	0	2	2	2	2	2	2	0	0	2	2	2	2	2	2	2	2	2	2	2	2	2	2	2	2	2	2	2	2	2	2	2	2	2	2	0	2	2	0	2
snp1915	2	0	2	2	2	0	0	2	0	2	2	0	0	2	0	0	0	0	2	2	2	2	2	0	2	2	0	2	2	0	2	2	2	2	2	2	0	2	0	2	2	2	0	0	2	0	2	0	2
snp1916	2	2	2	2	2	0	2	2	2	0	2	2	2	2	2	2	0	0	2	2	2	2	2	2	2	2	2	2	2	2	2	2	2	2	2	2	2	2	2	2	2	2	2	2	0	2	2	0	2
snp1917	0	2	0	0	0	2	2	0	2	0	0	2	2	0	2	2	2	2	0	0	0	0	0	2	0	0	2	0	0	2	0	0	0	0	0	0	2	0	2	0	0	0	2	2	2	2	0	2	0
snp1918	0	0	0	0	0	2	0	0	0	2	0	0	0	0	0	0	2	2	0	0	0	0	0	0	0	0	0	0	0	0	0	0	0	0	0	0	0	0	0	0	0	0	0	0	2	0	0	0	0
snp1919	0	0	0	0	0	2	0	0	0	2	0	0	0	0	0	0	2	2	0	0	0	0	0	0	0	0	0	0	0	0	0	0	0	0	0	0	0	0	0	0	0	0	0	0	2	0	0	2	0
snp1920	2	2	2	2	2	0	2	2	2	0	2	2	2	2	2	2	0	0	2	2	2	2	2	2	2	2	2	2	2	2	2	2	2	2	2	2	2	2	2	2	2	2	2	2	0	2	2	0	2
snp1921	2	0	2	2	2	0	0	2	0	2	2	0	0	2	0	0	0	0	2	2	2	2	2	0	2	2	0	2	2	0	2	2	2	2	2	2	0	2	0	2	2	2	0	0	2	0	2	0	2
snp1922	2	2	2	2	2	0	2	2	2	0	2	2	2	2	2	2	0	0	2	2	2	2	2	2	2	2	2	2	2	2	2	2	2	2	2	2	2	2	2	2	2	2	2	2	0	2	2	2	2
snp1923	2	0	2	2	2	0	0	2	0	2	2	0	0	2	0	0	0	0	2	2	2	2	2	0	2	2	0	2	2	0	2	2	2	2	2	2	0	2	0	2	2	2	0	0	0	0	2	1	2
snp1924	0	2	0	0	0	2	2	0	2	0	0	2	2	0	2	2	2	2	0	0	0	0	0	2	0	0	2	0	0	2	0	0	0	0	0	0	2	0	2	0	0	0	2	2	2	2	0	2	0
snp1925	0	2	0	0	0	2	2	0	2	0	0	2	2	0	2	2	2	2	0	0	0	0	0	2	0	0	2	0	0	2	0	0	0	0	0	0	2	0	2	0	0	0	2	2	2	2	0	2	0
snp1926	0	2	0	0	0	2	0	0	0	2	0	0	0	0	0	0	2	2	0	0	0	0	0	0	0	0	0	0	0	0	0	0	0	0	0	0	0	0	2	0	0	0	0	0	2	0	0	0	2
snp1927	2	0	2	2	2	0	2	2	2	0	2	2	2	2	2	2	0	0	2	2	2	2	2	2	2	2	2	2	2	2	2	2	2	2	2	2	2	2	0	2	2	2	2	2	0	2	2	2	0
snp1928	0	2	0	0	0	2	2	0	2	0	0	2	2	0	2	2	2	2	0	0	0	0	0	2	0	0	2	0	0	2	0	0	0	0	0	0	2	0	2	0	0	0	2	2	2	2	0	2	0
snp1929	2	0	2	2	2	0	2	2	2	0	2	2	2	2	2	2	0	0	2	2	2	2	2	2	2	2	2	2	2	2	2	2	2	2	2	2	2	2	0	2	2	2	2	2	0	2	2	2	0
snp1930	0	2	0	0	0	2	2	0	2	0	0	2	2	0	2	2	2	2	0	0	0	0	0	2	0	0	2	0	0	2	0	0	0	0	0	0	2	0	2	0	0	0	2	2	2	2	0	2	0
snp1931	2	0	2	2	2	0	2	2	2	0	2	2	2	2	2	2	0	0	2	2	2	2	2	2	2	2	2	2	2	2	2	2	2	2	2	2	2	2	0	2	2	2	2	2	0	2	2	2	0
snp1932	2	0	2	2	2	0	0	2	0	2	2	0	0	2	0	0	0	0	2	2	2	2	2	0	2	2	0	2	2	0	2	2	2	2	2	2	0	2	0	2	2	2	0	0	0	0	2	0	2
snp1933	0	2	0	0	0	2	0	0	0	2	0	0	0	0	0	0	2	2	0	0	0	0	0	0	0	0	0	0	0	0	0	0	0	0	0	0	0	0	2	0	0	0	0	0	2	0	0	0	2
snp1934	0	2	0	0	0	2	2	0	2	0	0	2	2	0	2	2	2	2	0	0	0	0	0	2	0	0	2	0	0	2	0	0	0	0	0	0	2	0	2	0	0	0	2	2	0	2	0	2	0
snp1935	0	2	0	0	0	2	2	0	2	0	0	2	2	0	2	2	2	2	0	0	0	0	0	2	0	0	2	0	0	2	0	0	0	0	0	0	2	0	2	0	0	0	2	2	0	2	0	2	0
snp1936	2	0	2	2	2	0	2	2	2	0	2	2	2	2	2	2	0	0	2	2	2	2	2	2	2	2	2	2	2	2	2	2	2	2	2	2	2	2	0	2	2	2	2	2	0	2	2	2	0
snp1937	0	2	0	0	0	2	0	0	0	2	0	0	0	0	0	0	2	2	0	0	0	0	0	0	0	0	0	0	0	0	0	0	0	0	0	0	0	0	2	0	0	0	0	0	2	0	0	0	2
snp1938	2	0	2	2	2	2	2	2	2	2	2	2	2	2	2	2	0	0	2	2	2	2	2	2	2	2	2	2	2	2	2	2	2	2	2	2	2	2	2	2	2	2	2	2	2	2	2	2	2
snp1939	2	0	2	2	2	2	2	2	2	2	2	2	2	2	2	2	0	0	2	2	2	2	2	2	2	2	2	2	2	2	2	2	2	2	2	2	2	2	2	2	2	2	2	2	0	2	2	2	2
snp1940	2	0	2	2	2	2	2	2	2	2	2	2	2	2	2	2	0	0	2	2	2	2	2	2	2	2	2	2	2	2	2	2	2	2	2	2	2	2	2	2	2	2	2	2	2	2	2	2	2
snp1941	2	0	2	2	2	0	2	2	2	0	2	2	2	2	2	2	0	0	2	2	2	2	2	2	2	2	2	2	2	2	2	2	2	2	2	2	2	2	0	2	2	2	2	2	0	2	2	2	0
snp1942	0	2	0	0	0	0	0	0	0	0	0	0	0	0	0	0	2	2	0	0	0	0	0	0	0	0	0	0	0	0	0	0	0	0	0	0	0	0	0	0	0	0	0	0	2	0	0	0	0
snp1943	2	0	2	2	2	2	2	2	2	2	2	2	2	2	2	2	0	0	2	2	2	2	2	2	2	2	2	2	2	2	2	2	2	2	2	2	2	2	2	2	2	2	2	2	0	2	2	2	2
snp1944	2	2	2	2	2	0	0	2	0	2	2	0	2	2	0	0	2	2	2	2	2	2	2	0	2	2	0	2	2	0	2	2	2	2	2	2	0	2	2	2	2	2	0	0	0	0	2	0	2
snp1945	0	0	0	0	0	2	2	0	2	0	0	2	0	0	2	2	0	0	0	0	0	0	0	2	0	0	2	0	0	2	0	0	0	0	0	0	2	0	0	0	0	0	2	2	2	2	0	2	0
snp1946	2	2	2	2	2	0	0	2	2	2	2	0	2	2	0	0	0	0	2	2	2	2	2	0	2	2	0	2	2	0	2	2	2	2	2	2	2	2	2	2	2	2	0	0	0	0	2	0	2
snp1947	2	2	2	2	2	0	0	2	2	2	2	0	2	2	0	0	0	0	2	2	2	2	2	2	2	2	0	2	2	0	2	2	2	2	2	2	2	2	2	2	2	2	0	0	0	0	2	0	2
snp1948	2	2	2	2	2	0	0	2	2	2	2	0	2	2	0	0	0	0	2	2	2	2	2	2	2	2	0	2	2	0	2	2	2	2	2	2	2	2	2	2	2	2	0	0	0	0	2	0	2
snp1949	2	2	2	2	2	2	2	2	2	2	2	2	2	2	2	2	2	2	0	0	0	2	0	2	0	2	2	2	2	2	2	2	2	2	2	2	2	2	2	2	2	2	2	2	2	2	2	2	2
snp1950	2	0	2	2	2	0	0	2	2	0	2	0	0	2	0	0	2	2	2	2	2	2	2	2	2	2	0	2	2	0	2	2	2	2	2	2	2	2	0	2	2	2	0	0	0	0	2	0	2
snp1951	2	0	2	2	2	0	0	2	2	0	2	0	0	2	0	0	2	2	2	2	2	2	2	2	2	2	0	2	2	0	2	2	2	2	2	2	2	2	0	2	2	2	0	0	0	0	2	0	2
snp1952	2	0	2	2	2	0	0	2	2	0	2	0	0	2	0	0	2	2	2	2	2	2	2	2	2	2	0	2	2	0	2	2	2	2	2	2	2	2	0	2	2	2	0	0	0	0	2	0	2
snp1953	0	2	0	0	0	2	2	0	0	2	0	2	2	0	2	2	0	0	0	0	0	0	0	0	0	0	2	0	0	2	0	0	0	0	0	0	0	0	2	0	0	0	2	2	2	2	0	2	0
snp1954	0	2	0	0	0	2	2	0	0	2	0	1	2	0	2	2	2	2	0	0	0	0	0	0	0	0	2	0	0	2	0	0	0	0	0	0	0	0	0	0	0	0	0	2	0	2	0	2	0
snp1955	2	2	2	2	2	2	2	2	2	2	2	2	2	2	2	2	2	2	2	2	2	2	2	2	2	2	2	2	0	2	0	0	0	0	0	2	2	0	2	2	2	2	2	2	2	2	2	2	2
snp1956	2	0	2	2	0	0	2	2	2	0	2	2	2	0	2	2	0	0	0	2	2	2	2	2	0	2	2	2	2	2	2	2	2	2	2	2	2	2	0	0	0	2	2	0	0	2	2	2	0
snp1957	0	2	0	0	2	2	0	0	0	2	0	0	0	2	0	0	2	2	2	0	0	0	0	0	2	0	0	0	0	0	0	0	0	0	0	0	0	0	2	2	2	0	0	2	2	0	0	0	2
snp1958	0	0	0	0	2	0	0	0	0	0	0	0	0	0	0	0	0	0	2	0	0	0	0	0	0	0	0	0	0	0	0	0	0	0	0	0	0	0	0	0	0	0	0	0	0	0	0	0	0
snp1959	0	0	0	0	2	0	0	2	0	0	0	0	0	0	0	0	0	0	2	0	0	0	0	0	0	0	0	0	0	0	0	0	0	0	0	0	0	0	0	0	0	2	0	0	0	2	2	0	0
snp1960	2	2	2	2	0	2	2	0	2	2	2	2	2	2	2	2	2	2	0	2	2	2	2	2	2	2	2	2	2	2	2	2	2	2	2	2	2	2	2	2	2	0	2	2	2	0	0	2	2
snp1961	0	0	0	0	0	0	0	0	0	0	0	0	0	0	0	0	0	0	2	0	0	0	0	0	0	0	0	0	0	0	0	0	0	0	0	0	0	0	0	0	0	0	0	0	0	0	0	0	0
snp1962	0	0	0	0	0	0	0	0	0	0	0	0	0	0	0	0	0	0	2	0	0	0	0	0	0	0	0	0	0	0	0	0	0	0	0	0	0	0	0	0	0	0	0	0	0	0	0	0	0
snp1963	0	0	0	0	0	0	0	0	0	0	0	0	0	0	0	0	0	0	2	0	0	0	0	0	0	0	0	0	0	0	0	0	0	0	0	0	0	0	0	0	0	0	0	0	0	0	0	0	0
snp1964	0	0	0	0	0	0	0	0	0	0	0	0	0	0	0	0	0	0	0	0	0	0	0	0	0	0	0	0	0	0	0	0	0	0	0	0	0	0	0	0	0	0	0	0	0	0	0	0	0
snp1965	2	2	2	2	2	2	2	2	2	2	2	2	2	2	2	2	2	2	0	2	2	2	2	2	2	2	2	2	2	2	2	2	2	2	2	2	2	2	2	2	2	2	2	2	2	2	2	2	2
snp1966	0	0	0	0	0	0	0	0	0	0	0	0	0	0	0	0	0	0	2	0	0	0	0	0	0	0	0	0	0	0	0	0	0	0	0	0	0	0	0	0	0	0	0	0	0	0	0	0	0
snp1967	0	0	0	0	0	0	0	0	0	0	0	0	0	0	0	0	0	0	2	0	0	0	0	0	0	0	0	0	0	0	0	0	0	0	0	0	0	0	0	0	0	0	0	0	0	0	0	0	0
snp1968	2	0	2	2	2	0	2	2	0	2	2	2	2	2	0	0	2	0	2	2	2	2	1	2	2	0	2	0	2	2	0	0	0	0	0	2	0	0	2	2	2	2	2	0	0	2	2	0	2
snp1969	0	0	0	0	0	0	0	0	0	0	0	0	0	0	0	0	2	2	0	0	0	0	0	0	0	0	0	0	0	0	0	0	0	0	0	0	0	0	0	0	0	0	0	0	2	0	0	0	0
snp1970	0	2	0	0	0	2	0	0	2	0	0	0	0	0	2	2	0	0	0	0	0	0	2	0	0	2	0	2	0	0	0	0	0	0	0	0	2	0	0	0	0	0	2	2	2	0	0	0	0
snp1971	2	0	2	2	0	0	2	2	2	0	2	2	2	2	2	2	0	2	2	0	2	0	2	2	2	2	2	2	2	2	2	2	2	2	2	2	2	2	0	2	2	0	2	2	0	2	0	2	0
snp1972	2	2	2	2	2	2	2	2	2	2	2	2	2	2	2	2	2	2	2	2	2	2	2	2	2	2	2	2	2	2	2	2	2	2	2	2	2	2	2	2	2	2	2	2	0	2	2	2	2
snp1973	0	2	0	0	0	0	0	0	0	0	0	0	0	0	0	0	0	0	0	0	0	0	0	0	0	0	0	0	0	0	0	0	0	0	0	0	0	0	0	0	0	0	0	0	0	0	0	0	0
snp1974	0	0	0	0	0	0	0	0	0	0	0	2	0	0	0	0	0	0	0	0	0	0	0	0	0	0	0	0	0	0	0	0	0	0	0	0	0	0	0	0	0	0	0	0	0	0	0	0	0
snp1975	0	0	0	0	0	0	0	0	0	0	0	2	0	0	0	0	0	0	0	0	0	0	0	0	0	0	0	0	0	0	0	0	0	0	0	0	0	0	0	0	0	0	0	0	0	0	0	0	0
snp1976	2	2	2	2	2	2	2	2	2	2	2	0	2	2	2	2	2	2	2	2	2	2	2	2	2	2	2	2	2	2	2	2	2	2	2	2	2	2	2	2	2	2	2	2	0	2	2	2	2
snp1977	0	0	2	0	0	0	0	0	0	0	0	2	0	0	0	0	0	0	0	0	0	0	0	0	0	0	2	0	0	0	0	0	0	0	0	2	0	0	0	0	0	0	0	0	2	0	0	0	0
snp1978	0	0	0	2	2	0	0	0	2	0	0	0	0	0	0	2	0	0	0	0	0	0	0	0	0	0	0	2	0	2	0	0	0	0	0	0	0	0	0	0	0	0	0	0	0	0	2	2	0
snp1979	0	0	0	2	2	0	0	0	2	0	0	0	0	0	0	2	0	0	0	0	0	0	0	0	0	0	0	2	0	2	0	0	0	0	0	0	0	0	0	0	0	0	0	0	0	0	2	2	0
snp1980	2	2	0	2	2	2	2	2	2	2	2	0	2	2	2	2	2	2	2	2	2	2	2	2	2	2	0	2	2	2	2	2	2	2	2	2	2	2	2	2	2	2	2	2	2	2	2	2	2
snp1981	2	2	0	2	2	2	2	2	2	2	2	0	2	2	2	2	2	2	2	2	2	2	2	2	2	2	2	2	2	2	2	2	2	2	2	2	2	2	2	2	2	2	0	2	2	2	2	2	2
snp1982	2	2	2	2	2	2	2	2	2	2	2	2	2	2	2	2	0	0	2	2	2	2	2	2	2	2	2	2	2	2	0	0	0	0	0	2	2	0	2	2	2	2	2	2	0	2	2	2	2
snp1983	2	2	0	2	2	2	2	2	2	2	2	2	2	2	2	2	2	2	2	2	2	2	2	2	2	2	2	2	2	2	2	2	2	2	2	2	2	2	2	2	2	2	2	2	0	2	2	2	2
snp1984	2	2	0	2	2	2	2	2	2	2	2	2	2	2	2	2	2	2	2	2	2	2	2	2	2	2	2	2	2	2	2	2	2	2	2	2	2	2	2	2	2	2	2	2	0	2	2	2	2
snp1985	2	2	0	2	2	2	2	2	2	2	2	2	2	2	2	2	2	2	2	2	2	2	2	2	2	2	2	2	2	2	2	2	2	2	2	2	2	2	2	2	2	2	2	2	0	2	2	2	2
snp1986	2	2	0	2	2	2	2	2	2	2	2	2	2	2	2	2	2	2	2	2	2	2	2	2	2	2	2	2	2	2	2	2	2	2	2	2	2	2	2	2	2	2	2	2	2	2	2	2	2
snp1987	0	0	2	0	0	0	0	0	0	0	0	0	0	0	0	0	0	0	0	0	0	0	0	0	0	0	0	0	0	0	0	0	0	0	0	0	0	0	0	0	0	0	0	0	0	0	0	0	0
snp1988	0	0	0	0	0	0	0	0	0	0	0	0	0	2	0	0	0	0	0	0	0	0	0	0	0	0	0	0	0	0	0	0	0	0	0	0	0	0	2	2	2	2	0	2	0	0	0	0	0
snp1989	0	0	2	0	0	0	0	0	0	0	0	0	0	0	0	0	0	0	0	0	0	0	0	0	0	0	0	0	0	0	0	0	0	0	0	0	0	0	0	0	0	0	0	0	0	0	0	0	0
snp1990	2	2	0	2	2	2	2	2	2	2	2	2	2	2	2	2	2	2	2	2	2	2	2	2	2	2	2	2	2	2	2	2	2	2	2	2	2	2	2	2	2	2	2	2	2	2	2	2	2
snp1991	0	0	0	0	0	0	0	0	0	0	0	0	0	2	0	0	0	0	0	0	0	0	0	0	0	0	0	0	0	0	0	0	0	0	0	0	0	0	2	2	2	2	0	2	0	0	0	0	0
snp1992	2	0	0	0	0	0	0	0	0	0	2	0	0	0	0	0	2	2	0	2	0	0	0	0	0	2	0	0	0	0	0	0	0	0	0	0	0	0	0	0	0	0	0	0	0	0	0	0	0
snp1993	2	0	0	0	0	0	0	0	0	0	2	0	0	0	0	0	2	2	0	2	0	0	0	0	0	2	0	0	0	0	0	0	0	0	0	0	0	0	0	0	0	0	0	0	0	0	0	0	0
snp1994	2	0	0	0	0	0	0	0	0	0	2	0	0	0	0	0	2	2	0	2	0	0	0	0	0	2	0	0	0	0	0	0	0	0	0	0	0	0	0	0	0	0	0	0	0	0	0	0	0
snp1995	0	0	2	0	2	2	0	2	0	2	2	2	2	2	2	2	0	0	2	0	0	0	0	0	0	0	2	2	2	0	2	2	2	2	2	0	0	2	2	2	2	2	2	2	0	0	0	0	2
snp1996	2	2	0	2	0	0	2	0	2	0	0	0	0	0	0	0	2	2	0	2	2	2	2	2	2	2	0	0	0	2	0	0	0	0	0	2	2	0	0	0	0	0	0	0	2	2	2	2	0
snp1997	2	2	2	0	2	2	2	0	0	2	2	2	2	2	2	0	2	2	2	2	2	2	2	2	0	2	0	2	2	0	2	2	0	0	0	0	2	2	2	2	2	2	2	2	2	2	0	0	0
snp1998	0	0	0	2	0	0	0	2	2	0	0	0	0	0	0	2	0	0	0	0	0	0	0	0	2	0	2	0	0	2	0	0	2	2	2	2	0	0	0	0	0	0	0	0	0	0	2	2	2
snp1999	0	2	0	0	0	0	0	0	0	0	0	0	0	0	0	0	0	0	0	0	0	0	0	0	0	0	0	0	0	0	0	0	0	0	0	0	0	0	0	0	0	0	0	0	2	0	2	0	0
[truncated: 11,331 more rows]
[truncated: 166 more columns]
