# Supplementary material for: Historical Datasets Support Genomic Selection Models for the Prediction of Cotton Fiber Quality Phenotypes Across Multiple Environments
Source: G3 (Bethesda). 2018 Mar 20;8(5):1721–32. doi: 10.1534/g3.118.200140 (PMC5940163; doi:10.1534/g3.118.200140)
Supplement: Supplementary file 2 [file 1721FileS2.xlsx]

## Sheet: MV
SampleID	len	str
1	1.23	31.4
2	1.2	31.65
3	1.2	30.15
4	1.21	32.15
5	1.25	32.79
6	1.21	31.61
7	1.23	30.39
8	1.23	30.14
9	1.25	32.13
10	1.23	29.75
11	1.23	31.68
12	1.22	32.42
13	1.25	32.84
14	1.23	31.05
15	1.27	32.1
16	1.21	30.51
17	1.2	32
18	1.22	30.15
19	1.27	31.9
20	1.3	32.4
21	1.25	32.45
22	1.27	32.15
23	1.27	31.8
24	1.28	33.55
25	1.29	32.8
26	1.27	32.9
27	1.24	29.1
28	1.23	30.82
29	1.26	31.23
30	1.21	29.32
31	1.22	31.75
32	1.22	30.5
33	1.32	30.97
34	1.31	31.35
35	1.27	30.52
36	1.26	31.62
37	1.24	30.87
38	1.24	31.77
39	1.23	31.14
40	1.21	30.88
41	1.23	31.77
42	1.26	31.94
43	1.23	31.5
44	1.21	31.1
45	1.25	31.18
46	1.26	32.24
47	1.23	30.47
48	1.24	31.28
49	1.25	30.67
50	1.22	32.83
51	1.25	31.48
52	1.3	32.33
53	1.22	31.66
54	1.26	32.14
55	1.22	31.7
56	1.26	31.91
57	1.24	31.39
58	1.24	33.8
59	1.27	31.7
60	1.24	32
61	1.22	33.2
62	1.28	31.7
63	1.28	30.57
64	1.26	31.88
65	1.27	30.81
66	1.3	32.37
67	1.28	31.77
68	1.26	31.97
69	1.16	28.8
70	1.16	29.35
71	1.19	28.4
72	1.17	28
73	1.16	28.4
74	1.17	28
75	1.21	34.5
76	1.18	33.6
77	1.2	28.8
78	1.15	29.33
79	1.2	33.1
80	1.18	32.9
81	1.2	31.75
82	1.18	34
83	1.19	31.4
84	1.2	32.3
85	1.18	31.1
86	1.19	34.4
87	1.16	29.9
88	1.17	33.55
89	1.15	31.68
90	1.15	31.1
91	1.18	34.1
92	1.16	32.05
93	1.18	31
94	1.18	32.1
95	1.16	32.3
96	1.18	29.93
97	1.15	31.47
98	1.18	33.4
99	1.15	32.6
100	1.22	34.05
101	1.15	30.8
102	1.2	33.4
103	1.17	32.4
104	1.18	32.5
105	1.17	32.6
106	1.16	32.3
107	1.19	33.9
108	1.18	32.25
109	1.18	30.6
110	1.18	31.85
111	1.19	32.63
112	1.17	31.3
113	1.14	32.8
114	1.2	30.2
115	1.23	32
116	1.17	31.2
117	1.19	30.4
118	1.2	31
119	1.18	30.1
120	1.19	30.4
121	1.19	31.1
122	1.2	32.6
123	1.18	31.1
124	1.13	30.17
125	1.18	30.6
126	1.17	30.7
127	1.17	30.6
128	1.17	32.3
129	1.18	32.07
130	1.18	33
131	1.17	31.5
132	1.15	28.57
133	1.17	29.3
134	1.19	30.5
135	1.18	29.5
136	1.19	30.7
137	1.13	28.5
138	1.13	26.6
139	1.15	29.8
140	1.12	32.4
141	1.19	31.1
142	1.17	30.5
143	1.18	28.08
144	1.18	31.3
145	1.16	31.1
146	1.2	31.1
147	1.19	31.8
148	1.22	32.7
149	1.2	32.1
150	1.15	29.7
151	1.19	30.2
152	1.2	30.8
153	1.19	31.6
154	1.21	31.8
155	1.21	32.2
156	1.21	30.2
157	1.22	31.5
158	1.2	31.3
159	1.19	29.7
160	1.17	32
161	1.2	30.7
162	1.19	31.8
163	1.18	32
164	1.19	32.2
165	1.2	30.75
166	1.17	31.2
167	1.21	30.7
168	1.15	32.1
169	1.18	31.8
170	1.2	32.98
171	1.19	31.3
172	1.18	30.1
173	1.25	31.56
174	1.24	34.23
175	1.22	30.95
176	1.22	30.65
177	1.22	31.45
178	1.2	30.89
179	1.18	28.9
180	1.18	29
181	1.18	29.7
182	1.13	27.3
183	1.13	28.88
184	1.15	31.5
185	1.16	28.3
186	1.16	28.75
187	1.17	32.94
188	1.18	32.9
189	1.2	30.57
190	1.17	32.74
191	1.17	31.99
192	1.2	31.16
193	1.19	28.3
194	1.18	31.53
195	1.2	31.71
196	1.17	30.48
197	1.16	30.27
198	1.16	30.83
199	1.17	31.18
200	1.15	32
201	1.26	31.09
202	1.17	30.61
203	1.22	31.77
204	1.17	31.39
205	1.17	28.76
206	1.19	30.33
207	1.21	31.61
208	1.21	30.63
209	1.19	31.28
210	1.17	29.78
211	1.16	28.03
212	1.2	30.93
213	1.18	32.43
214	1.13	30.71
215	1.19	31.5

## Sheet: CO
SampleID	len	str
70	1.17	32.6
74	1.17	31.9
75	1.22	35.6
76	1.23	31.4
78	1.16	29.4667
79	1.2	30.5
80	1.2	29.8
81	1.23	31.65
82	1.22	33.4
83	1.17	28.8
84	1.22	30.7
85	1.19	29.7
86	1.21	33.6
87	1.16333	29.6333
88	1.19	32.1
89	1.17	31.375
90	1.19	31.8
91	1.22	33.3
92	1.165	30.55
93	1.195	31.45
94	1.2	32
95	1.22	33.7
96	1.19	31.0667
97	1.18	31.6
98	1.21667	33.6
99	1.22	32.9
100	1.245	32.85
101	1.19	32.6
102	1.19	29.1
103	1.16	28.9
104	1.185	30.7
105	1.195	31.95
106	1.2	33.5
107	1.19	30.4
108	1.18	31.25
109	1.25	32.6
110	1.215	32.65
111	1.22667	33.7333
112	1.1825	31.925
113	1.16	32.1
122	1.19	29.3
123	1.22	31.6
124	1.16	30.7
126	1.165	31
128	1.16	30.9
130	1.2	34.55
131	1.17	30.4
132	1.12	28.25
133	1.17	30.7
134	1.21	33.3
135	1.19	32.7
136	1.19	32.2
137	1.14	32
138	1.19	31.2
139	1.18	33.4
140	1.1	29
143	1.13	26.7
179	1.195	30.55
181	1.178	29.62
183	1.125	28.65
184	1.17	31.275
185	1.15889	27.6889
186	1.18	32.5
187	1.18333	32.6667
188	1.21	32.7
189	1.2	31.25
190	1.1725	31.5
191	1.18	31.55
192	1.18	30.55
194	1.18111	31.3111
195	1.19125	30.85
196	1.1775	29.35
197	1.195	31.2
198	1.17667	30.6
199	1.17	31.12
200	1.182	32.82
202	1.192	30.42
204	1.13	30
205	1.17625	28.9375
206	1.19429	30.2714
208	1.23	31.05
209	1.192	31.18
210	1.194	29.3
211	1.145	27.5
212	1.21	30.62
213	1.20857	31.7714
214	1.13875	30.425
215	1.13	27.8

## Sheet: SG
SampleID	len	str
7	1.22	29.5
8	1.23	29.95
9	1.26	32.85
69	1.16	27.7
70	1.15	28.65
71	1.15	26
72	1.15	28.1
73	1.15	27.6
74	1.18	31.7
75	1.21	34.6
76	1.25	31.8
77	1.18	27.9
78	1.19	29.23
79	1.23	31.8
80	1.22	30.3
81	1.24	30.9
82	1.24	34
83	1.23	31.4
84	1.21	29.6
85	1.27	31.3
86	1.26	34.6
87	1.17	28.97
88	1.21	32.6
89	1.18	30.35
90	1.2	32.1
91	1.22	32.6
92	1.19	30.9
93	1.2	30.35
94	1.21	30.73
95	1.23	32.1
96	1.19	29.33
97	1.21	31.17
98	1.21	32.37
99	1.24	33.7
100	1.26	33.25
101	1.18	30
102	1.22	29.9
103	1.2	29.8
104	1.2	30.55
105	1.21	31.55
106	1.23	33.2
107	1.22	31.7
108	1.22	32.1
109	1.21	30.2
110	1.21	31.85
111	1.22	31.87
112	1.19	31.3
113	1.18	32.1
114	1.16	26.8
115	1.22	30.2
116	1.16	29.6
117	1.18	28.9
118	1.22	29.4
119	1.19	28.3
120	1.18	28.4
121	1.2	29.4
122	1.22	31.5
123	1.22	29.9
124	1.16	29.33
126	1.18	29.7
127	1.17	30.8
128	1.18	30.4
130	1.2	32.85
131	1.21	30.7
132	1.14	27.85
133	1.13	28.5
134	1.19	31
135	1.14	29.4
136	1.17	30.2
137	1.13	29
138	1.14	28.7
139	1.17	32
140	1.14	31.2
143	1.21	27.9
144	1.17	30.8
145	1.13	30.3
146	1.18	28.4
147	1.17	29.65
148	1.14	29.3
149	1.18	30.83
161	1.18	28.6
162	1.16	30.8
163	1.13	29
164	1.15	29.6
165	1.16	28.95
166	1.13	28.2
167	1.2	29.2
169	1.15	29.3
170	1.17	31.33
171	1.17	29.3
178	1.18	30.83
180	1.14	26.9
179	1.17	28.8
181	1.19	28.68
182	1.11	27.6
183	1.14	28.26
184	1.18	31
185	1.16	27.73
186	1.15	28.85
187	1.18	32.49
188	1.2	31
189	1.19	29.9
190	1.18	31.69
191	1.18	31.28
192	1.19	29.9
193	1.17	27.7
194	1.18	30.88
195	1.21	31.09
196	1.21	29.88
197	1.17	28.97
198	1.18	29.75
199	1.15	30.24
200	1.19	31.18
201	1.24	31.7
202	1.19	29.86
203	1.21	31.42
204	1.19	29.9
205	1.18	28.23
206	1.21	29.35
207	1.19	31.16
208	1.19	29.17
209	1.2	30.52
210	1.21	29.54
211	1.14	26.8
212	1.23	30.93
213	1.22	30.94
214	1.15	29.61
215	1.15	29.62

## Sheet: BK
SampleID	len	str
7	1.3	31.1
8	1.3	30.2
9	1.3	31.9
69	1.2	30.3
70	1.2	31
71	1.2	28.4
72	1.2	29.6
73	1.1	28.8
74	1.2	31.6
75	1.2	35.1
76	1.2	32.6
77	1.2	28.9
78	1.2	29
79	1.2	31.9
80	1.2	31.7
81	1.2	32.1
82	1.2	33.9
83	1.2	31.2
84	1.2	30.1
85	1.2	30.1
86	1.2	34.6
87	1.2	29.3
88	1.2	33.3
89	1.2	31.1
90	1.2	31.9
91	1.2	34.3
92	1.2	31.7
93	1.2	30.2
94	1.2	32.2
95	1.2	32.3
96	1.2	29.7
97	1.2	31.3
98	1.2	33.3
99	1.2	33.3
100	1.3	34
101	1.2	30.3
102	1.2	31.1
103	1.2	29.8
104	1.2	30
105	1.2	32.1
106	1.2	32.6
107	1.2	31.6
108	1.2	32.5
109	1.2	29.9
110	1.2	32.2
111	1.2	31.8
112	1.2	31.5
113	1.2	34.7
114	1.2	30.4
115	1.2	30.9
116	1.2	31.3
117	1.2	31
118	1.2	30.8
119	1.2	29.3
120	1.2	30
121	1.2	30.7
122	1.2	29.7
123	1.2	30.4
124	1.2	30.7
126	1.2	30.5
127	1.2	29.7
128	1.2	32.2
130	1.2	31.8
131	1.2	30.9
132	1.1	27.6
133	1.1	28
134	1.2	27.5
135	1.1	27.2
136	1.2	29.3
137	1.1	29.5
138	1.1	28.1
139	1.1	29
144	1.2	31.7
145	1.2	30.8
146	1.2	30.6
147	1.2	32
148	1.2	32.2
149	1.2	31.2
161	1.2	30.1
162	1.2	29.8
163	1.2	30.6
164	1.2	30.9
165	1.2	31.1
166	1.2	30.1
167	1.2	28.8
169	1.2	31
170	1.2	32.5
171	1.2	31.9
178	1.2	31.2
180	1.2	28.8
179	1.2	29.7
181	1.2	29.8
182	1.1	28.8
183	1.1	29.1
184	1.2	31
185	1.2	28.2
186	1.2	30
187	1.2	32.8
188	1.2	31.3
189	1.2	31.3
190	1.2	32.4
191	1.2	30.5
192	1.2	30.7
193	1.2	30.5
194	1.2	31.3
195	1.2	31.5
196	1.2	30.2
197	1.2	30.6
198	1.2	30.4
199	1.2	30.7
200	1.2	32
201	1.3	31.7
202	1.2	30.5
203	1.2	31.6
205	1.2	28.4
206	1.2	29.7
207	1.2	32.3
208	1.2	29.8
209	1.2	31.2
210	1.2	29.4
211	1.2	27.7
212	1.2	31.6
213	1.2	31.5
214	1.1	29.4
215	1.2	31.7

## Sheet: BR
SampleID	len	str
1	1.245	33.5
2	1.23	31.8
69	1.21	28.8
70	1.18	30.15
71	1.19	27.5
72	1.2	29.6
73	1.17	28.9
74	1.14	30.3
75	1.21	35.4
76	1.24	35.7
77	1.21	29.2
78	1.16667	28.8667
79	1.22	34.6
80	1.21	34
81	1.195	32.7
82	1.16	34
83	1.22	32.1
84	1.21	31.7
85	1.25	29.5
86	1.19	35.1
87	1.17333	29
88	1.195	35.05
90	1.18	32.2
91	1.17	33.4
92	1.175	32.8
93	1.18	29.35
95	1.19	32.4
97	1.18333	30.8
99	1.17	33.3
100	1.23	34.9
102	1.22	33.7
103	1.2	31.2
105	1.21	33.9
106	1.17	32.9
107	1.21	34.8
108	1.2	34
110	1.21	33.55
113	1.19	34.6
122	1.2	32.3
124	1.16	30.8333
125	1.205	32.3
126	1.21	32.85
127	1.18	32
128	1.23	35
129	1.18333	32.2
130	1.2	34.7
131	1.22	33.9
132	1.15333	29
133	1.16	28.7
134	1.18	30.7
135	1.17	31.1
136	1.18	31.8
137	1.12	29.6
138	1.17	29.7
139	1.16	32.3
140	1.18	33
143	1.195	28.4
153	1.16	31.3
154	1.18	31.8
155	1.18	33.6
160	1.15	31.8
168	1.16	33.8
172	1.16	30.9
179	1.21	29.1
180	1.19333	30.0333
181	1.19333	29.3167
182	1.15	29
183	1.136	28.66
186	1.175	29.95
189	1.2	30.4333
191	1.19286	32.9286
192	1.204	31.62
193	1.2	29.7
196	1.1925	30.45
204	1.205	33.3
208	1.20667	29.1667
209	1.2	30.7
211	1.15	27.1667
212	1.20667	30.7333
215	1.185	30.775

## Sheet: DD
SampleID	len	str
1	1.21	32.7
2	1.21	31.2
3	1.18	32.75
69	1.18	31.4
70	1.18	31.35
71	1.19	30.5
72	1.16	30.3
73	1.2	29.5
74	1.14	31
75	1.22	38.7
76	1.22	32
77	1.21	31.5
78	1.17	28.77
79	1.18	30.7
80	1.19	31.3
81	1.19	28.35
82	1.18	28.8
83	1.2	28.7
84	1.19	28.8
85	1.25	32
86	1.19	31
87	1.18	28.77
88	1.18	30.8
89	1.16	30.03
90	1.15	27.6
91	1.16	30.3
92	1.15	28.95
93	1.19	29.85
94	1.21	32.1
95	1.16	27.9
96	1.21	33.6
97	1.16	28.6
98	1.17	32.27
99	1.16	29.1
100	1.21	30.1
101	1.18	32.9
102	1.21	29.8
103	1.17	29.2
104	1.18	31.85
105	1.17	29.05
106	1.15	28.9
107	1.2	30.4
108	1.16	28.8
109	1.24	34
111	1.23	35.4
112	1.21	35
122	1.18	28.8
123	1.23	35.6
125	1.17	31.6
129	1.16	32.1
132	1.15	30
141	1.18	32.15
142	1.17	33
143	1.17	30.8
152	1.2	32.6
153	1.15	31.2
154	1.17	32
155	1.19	33.3
160	1.13	30.5
168	1.13	32.3
172	1.15	32
175	1.22	32.55
176	1.24	31.7
177	1.18	33
179	1.21	29.7
180	1.19	29.43
181	1.18	28.68
182	1.13	27.8
183	1.13	27.94
184	1.19	34.8
185	1.16	28.56
186	1.18	31.65
187	1.18	31.85
188	1.21	34.9
189	1.21	30.7
190	1.16	31.23
191	1.16	31.19
192	1.2	31.73
193	1.19	30.4
194	1.18	30.48
195	1.2	30.46
196	1.18	28.48
197	1.2	32.8
198	1.17	29.98
199	1.16	31.35
200	1.18	31.57
201	1.24	31.7
202	1.2	31.3
204	1.16	31.13
205	1.16	27.93
206	1.2	29.02
208	1.2	29.8
209	1.19	29.43
210	1.18	27.78
211	1.16	27.43
212	1.21	29.45
213	1.2	30.34
214	1.15	32.3
215	1.16	31.37

## Sheet: EM
SampleID	len	str
69	1.15	28.9
70	1.155	28.95
71	1.14	26.5
72	1.15	27.8
73	1.13	26.9
74	1.19	31.8
75	1.19	34.5
76	1.19	34.8
77	1.17	28.1
78	1.17333	29.2667
79	1.2	33
80	1.19	33
81	1.19	31.25
82	1.2	31.9
83	1.2	33.6
84	1.19	31.8
85	1.2	29.9
86	1.2	32.7
87	1.16333	29.1667
88	1.17	33.1
89	1.1375	30.675
90	1.19	30.4
91	1.19	32.7
92	1.16	31.85
93	1.17	30.5
94	1.18667	31.9667
95	1.18	30.2
96	1.18	29.3667
97	1.15667	29.9333
98	1.18333	33.7667
99	1.17	32.5
100	1.205	34.55
101	1.14	28.9
102	1.18	32.2
103	1.16	31.3
104	1.16	31.35
105	1.18	33.2
106	1.17	32.3
107	1.15	33
108	1.16	32.4
109	1.17	30.9
110	1.175	32.9
111	1.19333	33
112	1.165	32.375
113	1.13	33
114	1.19	28.8
115	1.22	30.4
116	1.16	30.8
117	1.195	30.5
118	1.19	29.7
119	1.17	28.7
120	1.22	29
121	1.21	30.3
122	1.17	32.6
123	1.15	29.9
124	1.13	30
126	1.16	30.85
127	1.15	31.6
128	1.18	32.8
130	1.16	32.95
131	1.2	31.1
132	1.135	29.2
133	1.14	30.8
134	1.14	30.7
135	1.13	30.7
136	1.16	31.3
137	1.13	30.9
138	1.15	30.3
139	1.15	32.2
140	1.13	31
143	1.16	28
144	1.17	30.8
145	1.18	32.3
146	1.21	31.2
147	1.2	32.6
148	1.19	30.8
149	1.19	31.4667
161	1.18	30.1
162	1.17	30.7
163	1.18	30.9
164	1.19	31.2
165	1.195	31.5
166	1.19	30.6
167	1.19	30.6
169	1.17	30.1
170	1.19	33.6333
171	1.13	29.5
178	1.19333	30.8333
179	1.17	27
180	1.16667	29.1333
181	1.175	28.9167
182	1.1	26.5
183	1.128	27.72
184	1.1425	31.55
185	1.14769	28.1154
186	1.135	28.1
187	1.16538	32.8385
188	1.17	32
189	1.21333	30.5667
190	1.16182	32.0545
191	1.1525	32.2
192	1.192	31.2
193	1.15	28.1
194	1.17	30.9462
195	1.18182	31.7182
196	1.1625	29.75
197	1.16667	30
198	1.15833	30.9
199	1.13875	30.6375
200	1.162	32.38
202	1.17875	30.7875
203	1.22667	31.9333
204	1.15	31.6
205	1.17111	28.3667
206	1.19	29.725
207	1.2	32.5
208	1.20333	29.2333
209	1.18167	30.7333
210	1.192	29.9
211	1.14333	26.2
212	1.20833	30.8
213	1.18857	30.9143
214	1.13125	30.3375
215	1.175	31.225
